# Supplementary material for: Epidemiological aspects of rotavirus and adenovirus in hospitalized children with diarrhea: a 5-year survey in Beijing
Source: BMC Infect Dis. 2016 Sep 23;16:508. doi: 10.1186/s12879-016-1829-z (PMC5035450; doi:10.1186/s12879-016-1829-z)
Supplement: Additional file 1: — Raw data on which this study is based. (XLSX 204 kb) [file 12879_2016_1829_MOESM1_ESM.xlsx]

## Sheet: data of 2010
number	sex	age（m）	age group	date of sample collection（m）	Ra (Kit)	Ad (PCR)	HAD
6563	1	0.133333	1	7	1	1	N		note：
6656	1	0.133333	1	9	1	1	N		sex	1	male
6747	2	0.2	1	11	1	1	N			2	female
6578	1	0.233333	1	7	1	1	N		age group	1	＜1m
6582	2	0.3	1	7	1	1	N			2	≥1m-＜6m
6699	2	0.366667	1	10	1	1	N			3	≥6m-＜12m
6855	2	0.366667	1	12	1	1	N			4	≥12m-＜24m
6859	1	0.366667	1	12	1	1	N			5	≥24m-＜60m
6547	2	0.4	1	6	1	1	N		Ra	rotavirus
6864	2	0.433333	1	12	1	1	N			1	negative
6304	1	0.466667	1	1	1	1	N			2	positive
6330	1	0.466667	1	1	1	1	N		Ad	adenovirus
6520	1	0.5	1	3	1	1	Y			1	negative
6567	1	0.5	1	7	1	1	N			2	positive
6448	1	0.533333	1	4	1	1	N		HAD	hospital-acquired diarrhea
6501	1	0.533333	1	5	2	1	Y			N	no
6588	1	0.533333	1	7	1	1	Y			Y	yes
6310	2	0.566667	1	1	1	1	N		（m）	month
6746	1	0.566667	1	11	2	1	N
6602	2	0.6	1	8	1	1	N
6613	1	0.6	1	8	1	1	N
6671	2	0.633333	1	9	1	1	N
6842	2	0.633333	1	12	2	1	N
6341	1	0.7	1	2	1	1	Y
6423	2	0.7	1	3	2	1	Y
6431	1	0.7	1	3	1	1	Y
6718	2	0.7	1	10	1	1	N
6574	1	0.733333	1	7	1	1	N
6400	1	0.766667	1	3	1	1	Y
6533	1	0.766667	1	6	1	1	Y
6326	1	0.8	1	1	1	1	N
6351	2	0.8	1	2	1	1	Y
6416	2	0.8	1	3	1	1	Y
6444	1	0.833333	1	3	2	1	Y
6455	2	0.833333	1	4	2	1	N
6545	2	0.866667	1	6	1	1	N
6606	1	0.866667	1	8	1	1	N
6689	2	0.866667	1	10	1	1	N
6393	2	0.9	1	3	1	1	Y
6291	1	1	2	1	1	1	Y
6299	1	1	2	1	1	1	Y
6305	2	1	2	1	2	1	Y
6309	1	1	2	1	1	1	N
6313	1	1	2	1	1	1	N
6314	2	1	2	1	2	1	Y
6343	2	1	2	2	1	1	N
6346	1	1	2	2	1	1	Y
6357	2	1	2	2	1	1	Y
6362	1	1	2	2	1	1	N
6379	1	1	2	2	1	1	N
6412	1	1	2	3	2	1	Y
6439	1	1	2	3	1	1	Y
6443	1	1	2	3	1	1	Y
6447	1	1	2	4	1	1	N
6449	2	1	2	4	1	1	N
6454	1	1	2	4	1	1	Y
6463	2	1	2	4	1	1	N
6496	2	1	2	5	1	1	N
6497	1	1	2	5	1	1	N
6503	1	1	2	5	1	2	Y
6518	1	1	2	6	1	1	N
6523	1	1	2	6	1	1	Y
6554	2	1	2	6	1	1	Y
6581	2	1	2	7	1	1	N
6587	1	1	2	7	2	1	Y
6590	1	1	2	7	2	1	N
6612	1	1	2	8	1	1	N
6638	1	1	2	9	1	1	Y
6745	2	1	2	11	1	1	Y
6775	2	1	2	11	2	1	N
6793	1	1	2	11	2	1	N
6872	2	1.03333	2	12	1	1	N
6577	1	1.06667	2	7	1	1	N
6528	1	1.13333	2	6	1	1	N
6833	1	1.13333	2	12	1	1	Y
6883	2	1.13333	2	12	1	1	Y
6755	1	1.2	2	11	1	1	N
6866	1	1.2	2	12	1	1	N
6805	1	1.3	2	11	2	1	N
6832	1	1.36667	2	12	2	1	N
6837	2	1.36667	2	12	1	1	N
6741	2	1.46667	2	11	1	1	N
6850	1	1.46667	2	12	1	1	N
6853	1	1.56667	2	12	1	1	N
6828	1	1.6	2	12	1	1	N
6834	1	1.7	2	12	1	1	N
6607	2	1.83333	2	8	1	1	N
6868	1	1.86667	2	12	1	1	Y
6286	2	2	2	1	2	1	Y
6289	2	2	2	1	1	1	Y
6295	1	2	2	1	1	1	Y
6303	1	2	2	1	1	2	Y
6316	2	2	2	1	1	1	Y
6345	2	2	2	2	1	1	N
6386	1	2	2	2	1	1	Y
6418	1	2	2	3	1	1	N
6492	1	2	2	5	1	2	Y
6514	1	2	2	6	1	2	N
6586	2	2	2	7	1	1	N
6664	1	2	2	9	1	1	N
6854	1	2	2	12	1	1	Y
6705	1	2.2	2	10	1	2	Y
6354	2	2.36667	2	2	1	1	Y
6312	1	2.5	2	1	1	1	N
6315	1	2.5	2	1	1	1	Y
6816	1	2.73333	2	11	1	1	N
6679	2	2.93333	2	9	1	1	N
6722	2	2.96667	2	10	1	1	Y
6292	2	3	2	1	1	1	Y
6324	1	3	2	1	1	1	N
6325	1	3	2	1	1	1	Y
6352	1	3	2	2	1	1	N
6369	1	3	2	2	1	1	Y
6378	2	3	2	2	1	1	N
6387	1	3	2	2	1	1	Y
6389	1	3	2	2	1	1	N
6459	1	3	2	4	1	1	N
6465	1	3	2	4	1	1	N
6473	1	3	2	4	1	1	Y
6489	1	3	2	5	1	1	Y
6510	1	3	2	5	1	1	Y
6521	1	3	2	6	1	2	N
6542	2	3	2	6	1	1	N
6543	1	3	2	6	1	1	N
6546	1	3	2	6	1	1	N
6549	1	3	2	6	1	1	Y
6556	1	3	2	6	1	2	Y
6584	1	3	2	7	1	1	N
6598	2	3	2	5	1	1	Y
6730	1	3.5	2	10	1	1	Y
6825	1	3.66667	2	12	2	1	N
6862	1	3.7	2	12	1	1	Y
6791	1	3.83333	2	11	2	1	Y
6869	1	3.86667	2	12	1	1	Y
6823	1	3.93333	2	12	1	1	Y
6829	2	3.93333	2	12	1	1	N
6284	1	4	2	12	1	1	N
6285	2	4	2	1	2	1	Y
6338	2	4	2	2	1	1	Y
6342	2	4	2	2	1	1	N
6347	1	4	2	2	1	1	Y
6356	2	4	2	2	1	1	Y
6376	1	4	2	2	1	1	N
6381	2	4	2	2	1	1	Y
6440	2	4	2	3	1	1	Y
6462	1	4	2	4	1	1	Y
6468	1	4	2	4	1	1	N
6484	1	4	2	5	1	1	N
6487	2	4	2	5	1	2	N
6495	1	4	2	5	1	1	Y
6500	1	4	2	5	1	2	Y
6548	2	4	2	6	1	1	N
6798	2	4	2	11	2	1	N
6318	1	4.5	2	1	1	1	N
6529	1	4.5	2	6	1	1	N
6810	2	4.76667	2	11	1	1	N
6307	1	5	2	1	2	1	Y
6327	1	5	2	1	2	1	Y
6344	1	5	2	2	1	1	Y
6364	2	5	2	2	1	1	N
6394	1	5	2	3	1	1	Y
6405	1	5	2	3	2	1	N
6424	1	5	2	3	1	1	Y
6425	1	5	2	3	1	1	Y
6428	1	5	2	3	1	1	N
6585	1	5	2	7	1	1	N
6592	2	5	2	7	1	1	N
6665	2	5	2	9	1	1	Y
6852	1	5.26667	2	12	1	1	Y
6687	1	5.3	2	10	1	1	N
6763	1	5.7	2	11	2	2	N
6469	1	5.86667	2	4	2	2	N
6531	1	5.86667	2	6	1	1	Y
6750	1	5.96667	2	11	1	1	Y
6294	2	6	3	1	1	1	Y
6311	1	6	3	1	1	1	N
6317	2	6	3	1	1	2	N
6385	1	6	3	2	1	1	Y
6392	1	6	3	3	1	1	Y
6395	2	6	3	3	1	1	Y
6426	1	6	3	3	2	1	Y
6437	2	6	3	3	1	1	N
6476	1	6	3	4	1	2	Y
6478	2	6	3	5	1	2	N
6494	2	6	3	5	1	1	N
6507	2	6	3	5	2	1	N
6522	2	6	3	6	1	1	N
6579	1	6	3	7	1	1	N
6600	1	6	3	8	1	2	Y
6605	1	6	3	8	1	1	N
6609	1	6	3	8	1	1	Y
6615	1	6	3	8	1	1	N
6666	1	6	3	9	1	1	Y
6749	1	6.1	3	11	1	1	Y
6751	1	6.5	3	11	1	1	N
6773	1	6.56667	3	11	1	1	Y
6697	2	6.7	3	10	1	1	Y
6676	2	6.76667	3	9	2	1	Y
6873	1	6.76667	3	12	1	2	Y
6472	2	6.96667	3	4	1	2	N
6731	2	6.96667	3	10	1	2	N
6336	1	7	3	2	1	1	Y
6359	1	7	3	2	1	1	Y
6366	1	7	3	2	1	1	N
6399	1	7	3	3	1	1	N
6419	1	7	3	3	1	1	N
6433	1	7	3	3	2	1	N
6435	1	7	3	3	1	1	N
6470	1	7	3	4	1	1	N
6481	2	7	3	5	1	2	N
6482	1	7	3	5	1	1	N
6572	2	7	3	7	1	1	N
6637	2	7	3	9	1	1	N
6702	2	7.2	3	10	1	2	Y
6621	2	7.96667	3	8	1	1	N
6301	1	8	3	1	1	2	Y
6328	1	8	3	1	1	1	Y
6372	1	8	3	2	1	1	Y
6432	2	8	3	3	1	1	Y
6434	1	8	3	3	1	1	Y
6452	1	8	3	4	1	1	N
6460	2	8	3	4	1	1	N
6506	2	8	3	5	1	2	N
6541	1	8	3	6	1	2	Y
6648	1	8	3	9	1	1	N
6661	1	8	3	9	1	1	N
6663	1	8	3	9	1	1	Y
6669	2	8.23333	3	9	1	1	Y
6725	1	8.63333	3	10	1	1	N
6840	1	8.63333	3	12	1	1	N
6370	1	9	3	2	1	1	Y
6427	1	9	3	3	1	1	N
6442	2	9	3	3	1	1	Y
6505	1	9	3	5	1	2	N
6519	1	9	3	6	1	2	N
6552	2	9	3	6	1	1	N
6565	1	9	3	7	1	1	Y
6629	2	9	3	8	1	1	N
6630	2	9	3	8	2	1	Y
6642	1	9	3	9	1	1	N
6646	2	9	3	9	1	1	N
6764	1	9.13333	3	11	1	2	N
6691	1	9.3	3	10	1	1	N
6720	1	9.6	3	10	1	1	N
6804	2	9.8	3	11	1	1	N
6711	1	9.86667	3	10	1	2	N
6368	1	10	3	2	2	1	N
6377	2	10	3	2	1	1	Y
6474	1	10	3	4	1	1	Y
6479	1	10	3	5	1	2	Y
6499	1	10	3	5	1	2	N
6570	2	10	3	7	1	1	N
6599	2	10	3	8	1	1	N
6604	1	10	3	8	1	1	N
6649	1	10	3	9	1	1	Y
6680	1	10.1	3	9	2	1	Y
6703	2	10.5	3	10	1	1	N
6870	1	10.5667	3	12	1	1	Y
6617	1	10.7	3	8	1	1	Y
6753	2	10.7	3	11	1	1	N
6863	1	10.7667	3	12	1	2	Y
6320	1	11	3	1	1	2	Y
6339	1	11	3	2	1	1	N
6367	1	11	3	2	1	1	N
6374	1	11	3	2	1	1	Y
6398	2	11	3	3	1	1	N
6404	1	11	3	3	1	2	N
6406	1	11	3	3	1	1	N
6421	1	11	3	3	1	1	N
6422	1	11	3	3	1	1	Y
6446	1	11	3	4	1	1	Y
6502	2	11	3	5	1	1	Y
6516	2	11	3	6	1	2	Y
6544	1	11	3	6	1	1	Y
6559	1	11	3	6	1	1	N
6560	1	11	3	7	1	1	N
6583	1	11	3	7	1	1	N
6639	1	11	3	9	1	1	Y
6645	2	11	3	9	1	1	N
6708	1	11.0333	3	10	1	2	Y
6795	1	11.0667	3	11	1	1	Y
6710	2	11.3	3	10	1	2	N
6692	1	11.6333	3	10	2	1	N
6403	2	11.8667	3	3	1	1	N
6752	2	11.9333	3	11	1	1	N
6799	1	11.9667	3	11	1	1	Y
6355	1	12	4	2	1	1	Y
6375	1	12	4	2	1	1	Y
6562	1	12	4	7	1	1	N
6564	1	12	4	7	1	1	N
6797	2	12	4	11	2	1	N
6830	2	12.3667	4	12	1	1	Y
6704	2	12.4667	4	10	1	1	N
6801	1	12.4667	4	11	2	1	N
6827	2	12.6	4	12	1	1	N
6287	1	13	4	1	2	1	N
6361	1	13	4	2	1	1	Y
6365	2	13	4	2	1	1	Y
6391	1	13	4	2	1	1	Y
6414	1	13	4	3	2	1	N
6458	1	13	4	4	1	2	Y
6486	2	13	4	5	1	1	N
6509	1	13	4	5	2	2	Y
6557	1	13	4	6	1	1	N
6568	1	13	4	7	1	2	N
6660	1	13	4	9	1	1	N
6677	1	13	4	9	1	1	N
6848	1	13.0333	4	12	1	1	N
6821	2	13.1333	4	12	1	1	Y
6849	2	13.1333	4	12	1	1	N
6813	1	13.4667	4	11	1	1	N
6846	2	13.4667	4	12	1	1	Y
6786	1	13.7333	4	11	2	1	N
6283	1	14	4	12	1	1	N
6308	1	14	4	1	1	2	Y
6388	1	14	4	2	1	1	Y
6396	2	14	4	3	2	1	N
6513	2	14	4	6	1	2	N
6535	1	14	4	6	1	1	Y
6596	1	14	4	7	1	1	N
6608	2	14	4	8	1	1	Y
6787	2	14	4	11	1	1	N
6817	2	14.0333	4	11	2	1	N
6882	1	14.1667	4	12	1	2	N
6685	2	14.2	4	10	1	1	N
6766	1	14.3333	4	11	2	1	Y
6756	1	14.6333	4	11	1	1	N
6625	1	14.8333	4	8	1	1	N
6288	1	15	4	1	1	1	Y
6382	2	15	4	2	1	2	N
6402	1	15	4	3	1	1	N
6415	2	15	4	3	1	1	Y
6445	2	15	4	3	2	1	Y
6591	1	15	4	7	1	1	N
6593	1	15	4	7	1	1	N
6611	1	15	4	8	1	1	Y
6616	1	15	4	8	1	1	N
6620	1	15	4	8	1	1	N
6652	2	15	4	9	1	1	Y
6659	1	15	4	9	1	1	N
6736	1	15.2333	4	10	2	2	Y
6742	1	15.2333	4	11	1	1	N
6571	1	15.3	4	7	1	1	Y
6623	2	15.3	4	2	1	1	N
6759	2	15.3	4	11	1	2	N
6706	1	15.3333	4	10	1	2	N
6695	2	15.4	4	10	2	1	N
6782	2	15.4333	4	11	1	2	N
6774	1	15.6	4	11	1	1	Y
6693	1	15.7667	4	10	1	1	Y
6296	1	16	4	1	2	1	N
6300	1	16	4	1	1	1	N
6350	1	16	4	2	1	1	N
6409	2	16	4	3	1	2	N
6466	1	16	4	4	1	1	Y
6636	1	16	4	9	2	1	Y
6640	1	16	4	9	1	1	Y
6644	1	16	4	9	1	2	Y
6743	1	16.1	4	11	1	2	N
6622	1	16.2333	4	2	1	1	Y
6808	2	16.5333	4	11	1	1	Y
6353	2	17	4	2	1	1	Y
6477	1	17	4	4	2	1	Y
6480	2	17	4	5	1	1	Y
6532	1	17	4	6	1	1	Y
6566	1	17	4	7	1	1	N
6778	1	17.1333	4	11	1	2	N
6707	2	17.3	4	10	1	2	N
6672	1	17.3333	4	9	1	1	N
6767	1	17.5	4	11	2	1	N
6785	1	17.9	4	11	2	1	Y
6293	1	18	4	1	1	1	N
6475	1	18	4	4	1	1	Y
6737	1	18.0667	4	11	1	1	Y
6792	1	18.2	4	11	1	1	N
6690	1	18.4	4	10	1	2	N
6807	1	18.8	4	11	1	2	Y
6490	2	19	4	5	1	1	Y
6551	1	19	4	6	1	2	N
6601	2	19	4	8	1	1	Y
6603	2	19	4	8	1	1	Y
6658	2	19	4	9	1	1	Y
6715	1	19.3	4	10	1	2	Y
6780	2	19.4	4	11	1	2	N
6806	1	19.5667	4	11	1	1	Y
6800	2	19.6333	4	11	1	1	N
6802	2	19.9333	4	11	2	1	N
6302	1	20	4	1	1	1	Y
6371	1	20	4	2	1	1	N
6383	1	20	4	2	1	1	N
6407	1	20	4	3	1	1	Y
6420	2	20	4	3	1	1	N
6450	1	20	4	4	1	1	N
6504	1	20	4	5	1	2	Y
6569	2	20	4	7	1	1	Y
6657	2	20	4	9	1	1	Y
6684	1	20.1	4	10	1	1	N
6819	2	20.1333	4	11	2	1	N
6841	1	20.3	4	12	1	2	Y
6843	2	20.4333	4	12	1	2	N
6728	1	20.7	4	10	1	1	N
6881	1	20.9	4	12	1	1	N
6511	1	21	4	5	1	2	N
6527	1	21	4	6	2	1	N
6576	2	21	4	7	1	1	N
6748	1	21.0333	4	11	1	1	N
6716	2	21.1333	4	10	1	1	N
6714	1	21.3	4	10	2	1	N
6822	1	21.3	4	12	2	1	Y
6397	2	22	4	3	1	1	N
6739	2	22.1667	4	11	1	1	N
6796	1	22.1667	4	11	1	1	Y
6812	1	22.5667	4	11	1	1	Y
6826	2	22.7667	4	12	1	1	N
6363	2	23	4	2	1	1	N
6619	1	23	4	8	1	1	Y
6724	1	23.5333	4	10	1	2	N
6783	1	23.7667	4	11	1	2	Y
6457	2	24	5	4	1	1	Y
6835	1	24.1	5	12	1	1	N
6857	1	24.5	5	12	2	1	Y
6384	1	24.7333	5	2	1	1	N
6298	2	25	5	1	2	1	N
6380	2	25	5	2	1	1	Y
6471	1	25	5	4	1	1	Y
6760	2	25.2333	5	11	2	1	Y
6860	1	25.4667	5	12	1	1	Y
6761	1	25.5667	5	11	1	1	N
6712	2	25.7	5	10	1	2	Y
6758	1	25.8667	5	11	1	2	N
6322	2	26	5	1	1	1	N
6331	2	26	5	1	1	1	N
6340	2	26	5	2	1	1	Y
6491	2	26	5	5	2	2	N
6674	1	26.6	5	9	1	1	Y
6876	2	26.6333	5	12	2	1	N
6871	1	26.8	5	12	2	1	N
6334	1	27	5	2	2	1	Y
6485	2	27	5	5	2	1	N
6488	1	27	5	5	1	1	Y
6784	2	27.9667	5	11	1	1	Y
6430	2	28	5	3	1	1	Y
6851	2	28.1667	5	12	2	1	N
6717	1	29.4333	5	10	1	2	N
6618	1	30	5	8	1	1	N
6788	1	30.3333	5	11	1	1	Y
6573	2	30.5	5	7	1	1	N
6777	1	30.7	5	11	1	1	Y
6726	2	31.9667	5	10	2	1	N
6789	1	32.9333	5	11	1	1	N
6417	2	33	5	3	1	1	N
6537	2	33	5	6	1	1	N
6539	2	33	5	6	1	1	N
6757	2	33.6333	5	11	1	1	Y
6453	2	34	5	4	1	1	Y
6536	1	34	5	6	1	2	Y
6561	2	34	5	7	1	1	N
6297	1	35	5	1	2	1	N
6349	2	35	5	2	1	1	Y
6451	1	36	5	4	1	1	Y
6678	1	36.0667	5	9	1	1	Y
6770	2	36.2667	5	11	1	1	Y
6727	1	36.6333	5	10	2	1	Y
6781	2	36.7667	5	11	1	2	N
6337	1	36.8667	5	2	1	1	Y
6348	2	36.8667	5	2	1	1	Y
6765	2	37.5333	5	11	1	2	Y
6558	1	38	5	6	1	1	Y
6555	2	40	5	6	1	1	Y
6776	1	40.5	5	11	1	2	N
6874	1	41.8333	5	12	1	2	N
6878	2	42	5	12	1	1	Y
6614	1	45.2333	5	8	1	1	Y
6738	2	45.2667	5	10	1	1	N
6358	2	46	5	2	1	1	N
6880	1	47.2	5	12	1	2	N
6408	2	48	5	3	1	2	Y
6441	2	52	5	3	1	1	Y
6306	1	57	5	1	1	1	Y
6335	1	58	5	2	1	1	Y
6682	1	59.0333	5	10	1	1	N

## Sheet: data of 2011
number	sex	age（m）	age group	date of sample collection（m）	Ra (Kit)	Ad (PCR)	HAD
7052	2	0.0333333	1	4	1	1	Y		note：
6984	2	0.1	1	3	1	1	N		sex	1	male
7281	1	0.1	1	7	1	1	N			2	female
7102	1	0.133333	1	5	1	1	N		age group	1	＜1m
7173	2	0.133333	1	6	1	1	N			2	≥1m-＜6m
7154	1	0.166667	1	6	1	1	N			3	≥6m-＜12m
7298	1	0.2	1	7	1	1	N			4	≥12m-＜24m
7440	1	0.2	1	10	2	1	N			5	≥24m-＜60m
7223	2	0.233333	1	6	1	1	N		Ra	rotavirus
7278	1	0.233333	1	7	1	1	N			1	negative
7227	2	0.266667	1	6	1	1	N			2	positive
7254	1	0.3	1	7	1	1	N		Ad	adenovirus
7203	2	0.333333	1	6	1	1	N			1	negative
7310	2	0.333333	1	8	1	1	N			2	positive
7554	1	0.333333	1	11	1	1	N		HAD	hospital-acquired diarrhea
7280	2	0.366667	1	7	1	1	N			N	no
7398	2	0.366667	1	9	1	2	N			Y	yes
7168	1	0.366667	1	6	2	1	N		（m）	month
7245	2	0.366667	1	6	2	1	N
6939	1	0.366667	1	2	1	1	Y
7125	2	0.4	1	5	1	1	N
7351	2	0.4	1	8	1	1	N
7400	1	0.4	1	9	1	1	Y
7409	2	0.4	1	9	1	1	Y
7469	1	0.433333	1	10	1	1	N
7202	2	0.433333	1	6	2	1	N
7738	2	0.433333	1	12	2	1	N
7639	1	0.433333	1	11	1	1	Y
7064	2	0.466667	1	4	1	1	N
7293	1	0.466667	1	7	1	1	N
7460	2	0.466667	1	10	1	1	N
7561	2	0.466667	1	11	1	1	N
7737	2	0.466667	1	12	1	1	N
7387	1	0.466667	1	9	1	1	Y
7178	1	0.5	1	6	1	1	N
7265	1	0.5	1	7	1	1	N
7438	1	0.5	1	10	1	1	N
7177	2	0.533333	1	6	1	1	N
7207	2	0.533333	1	6	1	1	N
7312	2	0.533333	1	8	1	1	N
7324	1	0.533333	1	8	1	1	N
6937	1	0.566667	1	2	1	1	N
7241	1	0.566667	1	7	1	1	N
7504	1	0.566667	1	10	1	1	N
7174	2	0.566667	1	6	2	1	N
7146	1	0.6	1	5	1	1	N
7360	2	0.6	1	9	1	1	N
7374	2	0.6	1	9	1	1	N
7763	2	0.6	1	12	1	1	N
7133	2	0.633333	1	5	1	1	N
7222	2	0.633333	1	6	1	1	N
7263	2	0.633333	1	7	1	1	N
7733	1	0.633333	1	12	2	1	N
7075	1	0.666667	1	4	1	1	N
7297	1	0.666667	1	7	1	1	N
7372	2	0.666667	1	9	1	1	N
7448	1	0.666667	1	10	2	1	N
7626	1	0.666667	1	11	2	1	N
7185	1	0.7	1	6	1	1	N
7347	1	0.7	1	8	1	1	N
7534	1	0.7	1	11	1	1	N
6910	2	0.7	1	1	1	1	Y
7490	2	0.733333	1	10	1	1	N
7622	1	0.733333	1	11	2	1	N
6906	1	0.733333	1	1	1	1	Y
7006	2	0.766667	1	3	1	1	N
7491	2	0.766667	1	10	1	1	N
7451	2	0.766667	1	10	2	1	N
7788	1	0.766667	1	12	2	1	N
7556	1	0.766667	1	11	1	1	Y
7659	1	0.8	1	11	1	1	N
7765	1	0.8	1	12	1	1	N
7772	1	0.8	1	12	1	1	Y
6926	2	0.833333	1	2	1	1	N
7169	2	0.833333	1	6	1	1	N
7379	1	0.833333	1	9	1	1	N
7705	1	0.833333	1	12	1	1	N
7176	2	0.866667	1	6	1	1	N
7352	2	0.866667	1	8	1	1	N
7380	2	0.866667	1	9	1	1	N
7489	2	0.866667	1	10	1	1	N
7539	2	0.866667	1	11	1	1	N
7345	1	0.9	1	8	1	1	N
7364	1	0.9	1	9	1	1	N
7423	1	0.9	1	9	1	1	N
6900	1	0.9	1	1	1	1	Y
7255	2	0.933333	1	7	2	1	N
7606	1	0.933333	1	11	1	1	Y
7437	2	0.966667	1	10	1	1	N
7119	2	0.966667	1	5	2	1	N
7123	2	1	2	5	1	1	N
7142	1	1	2	5	1	1	N
7363	1	1	2	9	1	1	N
7627	1	1	2	11	2	1	N
7261	1	1.03333	2	7	1	1	N
7390	1	1.03333	2	9	1	1	N
7664	1	1.03333	2	12	1	1	N
7784	1	1.03333	2	12	1	1	N
7060	1	1.03333	2	4	2	1	Y
7386	1	1.06667	2	9	1	1	N
7361	2	1.1	2	9	1	1	N
7600	2	1.1	2	11	1	1	N
7234	1	1.1	2	6	2	1	N
7430	2	1.13333	2	10	1	1	N
7404	2	1.13333	2	9	1	1	Y
7637	1	1.13333	2	11	1	1	Y
7350	2	1.16667	2	8	1	1	N
7103	2	1.16667	2	5	2	1	N
7159	2	1.16667	2	6	2	1	N
7212	1	1.16667	2	6	1	1	Y
7393	2	1.16667	2	9	1	1	Y
6987	2	1.2	2	3	1	2	N
7211	1	1.2	2	6	1	1	N
7235	2	1.2	2	7	1	1	N
7333	1	1.2	2	8	1	1	N
7346	2	1.2	2	8	1	1	N
7406	2	1.2	2	9	1	1	Y
7674	1	1.23333	2	12	1	1	N
7120	2	1.23333	2	5	2	1	N
7550	1	1.23333	2	11	2	1	N
7611	2	1.23333	2	11	2	1	N
7373	1	1.23333	2	9	2	1	Y
7081	1	1.26667	2	4	1	1	N
7483	2	1.26667	2	10	1	1	N
7362	1	1.3	2	9	1	1	N
7428	2	1.3	2	9	1	1	N
7610	1	1.33333	2	11	1	1	N
7706	1	1.33333	2	12	1	1	Y
7101	1	1.36667	2	5	1	1	N
6904	2	1.36667	2	1	1	1	Y
7106	1	1.4	2	5	1	1	N
7126	2	1.4	2	5	1	1	N
7139	1	1.4	2	5	1	1	N
7131	1	1.43333	2	5	1	1	N
7269	1	1.43333	2	7	1	1	N
7675	2	1.43333	2	12	1	1	N
7284	2	1.43333	2	7	1	1	Y
7249	1	1.46667	2	7	1	1	N
7653	1	1.5	2	11	1	1	N
7470	1	1.5	2	10	2	1	N
7256	1	1.5	2	7	1	1	Y
7529	1	1.53333	2	10	1	1	N
7631	2	1.53333	2	11	1	1	N
7739	2	1.53333	2	12	1	1	N
7003	1	1.53333	2	3	1	2	Y
7654	2	1.53333	2	11	1	1	Y
7777	1	1.56667	2	12	1	1	N
7488	1	1.6	2	10	1	1	N
7112	1	1.6	2	5	2	1	N
7240	1	1.63333	2	7	1	2	N
7660	1	1.63333	2	11	1	1	N
7722	2	1.63333	2	12	1	2	N
6893	1	1.66667	2	1	1	1	N
6911	1	1.66667	2	1	1	1	N
7108	2	1.66667	2	5	2	1	Y
6933	2	1.73333	2	2	1	2	N
7748	1	1.73333	2	12	1	1	N
6989	1	1.76667	2	3	1	2	N
7184	2	1.76667	2	6	1	1	N
7683	1	1.76667	2	11	1	1	N
7776	1	1.76667	2	12	1	1	N
7794	1	1.76667	2	12	1	1	N
7436	1	1.76667	2	10	1	1	Y
7109	1	1.8	2	5	1	1	N
7239	1	1.8	2	7	1	1	N
7279	2	1.8	2	7	1	1	N
7334	1	1.8	2	8	1	1	N
7268	2	1.8	2	7	2	1	N
7431	2	1.8	2	9	2	1	N
7789	2	1.8	2	12	2	1	N
7623	1	1.8	2	11	1	1	Y
7295	1	1.83333	2	7	1	1	N
7676	1	1.83333	2	11	2	1	N
7479	1	1.83333	2	10	1	1	Y
7251	2	1.86667	2	7	1	1	N
7793	1	1.86667	2	12	1	1	N
7167	1	1.9	2	6	1	1	N
7420	1	1.9	2	9	2	1	N
7161	2	1.93333	2	6	1	1	N
7309	1	1.93333	2	8	1	1	N
7563	1	1.93333	2	11	2	1	N
7459	2	1.93333	2	10	2	1	Y
7461	2	1.96667	2	10	1	1	N
7552	1	1.96667	2	11	1	1	N
7756	2	1.96667	2	12	1	1	N
7127	2	2	2	5	1	1	N
7141	1	2	2	5	1	2	N
7216	1	2	2	6	1	1	N
7344	2	2	2	8	1	1	N
7013	2	2	2	3	2	1	N
6927	1	2.03333	2	2	1	1	N
7097	2	2.03333	2	5	1	1	N
7521	2	2.03333	2	10	1	1	N
7723	1	2.03333	2	12	2	1	Y
7267	1	2.06667	2	7	1	1	N
7296	1	2.06667	2	7	1	1	N
7751	1	2.06667	2	12	2	1	Y
7262	1	2.1	2	7	1	1	N
7520	2	2.1	2	10	1	1	N
7581	2	2.1	2	11	1	1	N
7598	1	2.1	2	11	1	1	N
7781	1	2.13333	2	12	1	1	N
7096	1	2.16667	2	4	1	1	N
7273	1	2.16667	2	7	1	1	N
7736	2	2.16667	2	12	1	1	Y
7528	2	2.2	2	11	1	1	Y
7580	1	2.2	2	11	1	2	Y
7516	1	2.23333	2	10	1	1	N
7670	2	2.23333	2	12	2	1	N
7607	1	2.26667	2	11	1	2	Y
7033	1	2.3	2	4	1	1	N
7519	1	2.3	2	10	1	1	N
7164	1	2.33333	2	6	1	1	N
7286	2	2.33333	2	7	1	1	N
7354	1	2.33333	2	8	1	1	N
7341	2	2.33333	2	8	1	1	Y
7453	1	2.36667	2	10	2	1	Y
7130	1	2.4	2	5	1	1	N
7454	2	2.4	2	10	1	1	N
7285	2	2.4	2	7	1	1	Y
7188	2	2.43333	2	6	1	1	N
7384	1	2.43333	2	9	1	1	N
7010	2	2.46667	2	3	1	1	N
7036	2	2.46667	2	4	1	1	N
7555	1	2.5	2	11	1	1	N
7724	2	2.53333	2	12	1	1	N
7757	1	2.6	2	12	1	1	Y
6991	2	2.6	2	3	2	1	Y
6905	1	2.63333	2	1	1	1	Y
7743	1	2.7	2	12	1	1	N
7614	2	2.7	2	11	1	1	Y
6946	1	2.73333	2	2	1	2	N
7144	1	2.76667	2	5	1	1	N
7770	2	2.76667	2	12	1	1	Y
7526	1	2.76667	2	10	2	1	Y
7633	2	2.8	2	11	1	1	N
7277	1	2.83333	2	7	1	1	N
7503	2	2.86667	2	10	1	1	N
7208	1	2.9	2	6	1	1	N
7665	1	2.9	2	12	1	2	Y
7625	1	2.93333	2	11	1	1	N
7584	1	2.93333	2	11	2	1	N
7027	1	2.96667	2	4	1	1	N
7394	2	2.96667	2	9	1	1	N
7413	2	3	2	9	1	1	N
7638	1	3	2	11	1	1	N
7714	1	3	2	12	1	1	N
7355	1	3	2	9	1	1	Y
7072	1	3.03333	2	4	2	1	N
7412	1	3.03333	2	9	1	1	Y
7299	2	3.06667	2	7	1	1	N
7666	1	3.06667	2	12	1	2	N
7093	1	3.1	2	5	1	1	N
7349	1	3.1	2	8	1	1	N
7456	2	3.1	2	10	2	1	Y
6961	2	3.13333	2	3	1	2	Y
7000	1	3.16667	2	3	1	1	Y
7773	1	3.2	2	12	1	1	N
6971	2	3.2	2	3	2	1	N
7152	1	3.3	2	6	1	1	N
7517	1	3.3	2	10	1	1	N
7433	2	3.33333	2	10	2	1	N
7452	2	3.4	2	10	1	1	Y
7068	1	3.43333	2	4	2	1	N
7051	2	3.46667	2	4	1	1	N
7153	1	3.46667	2	6	1	1	Y
7698	1	3.46667	2	12	1	1	Y
6981	1	3.5	2	3	1	2	Y
7094	1	3.6	2	5	1	1	N
6952	1	3.6	2	2	1	2	Y
7048	1	3.7	2	4	1	1	Y
6988	1	3.73333	2	3	1	2	Y
7485	2	3.76667	2	10	1	1	N
7803	1	3.76667	2	12	1	1	N
7535	2	3.76667	2	11	2	2	Y
7314	1	3.8	2	8	1	1	N
7391	1	3.8	2	9	1	1	Y
7049	1	3.83333	2	4	1	1	N
6936	2	3.9	2	2	1	2	Y
7156	1	3.93333	2	6	2	1	Y
7775	1	3.96667	2	12	1	1	N
7340	2	4	2	8	1	1	N
7708	2	4	2	12	2	1	N
7634	2	4.03333	2	11	2	1	N
7080	1	4.06667	2	4	1	1	Y
7019	1	4.06667	2	4	2	1	Y
7196	1	4.16667	2	6	1	1	Y
7421	2	4.23333	2	9	1	2	N
7001	1	4.23333	2	3	2	1	N
7105	2	4.23333	2	5	2	1	N
7680	1	4.26667	2	12	1	1	N
6953	1	4.3	2	2	1	1	N
7450	1	4.33333	2	10	1	1	Y
6977	2	4.36667	2	3	1	1	N
7403	2	4.36667	2	9	2	1	N
6956	2	4.4	2	2	1	1	N
7524	2	4.43333	2	10	1	1	N
7530	2	4.43333	2	11	1	1	N
7140	1	4.46667	2	5	2	1	N
7031	1	4.5	2	4	1	2	N
6963	2	4.5	2	3	1	1	Y
7618	2	4.53333	2	11	1	1	Y
6929	1	4.56667	2	2	1	1	N
6950	1	4.56667	2	2	1	1	N
7319	2	4.56667	2	8	1	1	Y
7553	1	4.63333	2	11	1	1	N
7107	1	4.7	2	5	1	1	Y
7348	1	4.7	2	8	1	1	Y
7693	2	4.8	2	12	1	1	N
7118	2	4.83333	2	5	1	1	N
7690	1	4.86667	2	12	2	1	N
7613	1	4.86667	2	11	1	1	Y
7475	1	4.86667	2	10	2	1	Y
7537	1	4.9	2	11	1	1	N
6949	1	4.96667	2	2	1	1	N
7671	1	4.96667	2	12	1	1	N
7304	1	5	2	8	1	1	N
7802	1	5	2	12	2	1	N
7543	1	5	2	11	2	1	Y
7564	1	5.03333	2	11	1	1	N
6951	2	5.06667	2	2	1	1	N
7602	2	5.06667	2	11	1	1	Y
6982	2	5.13333	2	3	1	2	N
7326	1	5.13333	2	8	2	2	Y
7648	1	5.13333	2	11	2	1	Y
7579	2	5.16667	2	11	1	1	Y
7116	1	5.2	2	5	1	1	N
7635	1	5.2	2	11	1	1	Y
7258	2	5.26667	2	7	1	1	N
7385	1	5.26667	2	9	1	1	N
7090	1	5.33333	2	5	1	1	N
7796	2	5.33333	2	12	1	1	N
7121	2	5.36667	2	5	1	2	N
7713	2	5.36667	2	12	1	1	Y
7089	1	5.4	2	5	1	1	N
7288	2	5.4	2	7	1	1	N
7620	1	5.4	2	11	2	1	N
6998	1	5.5	2	3	1	1	Y
7171	1	5.6	2	6	1	2	Y
7343	1	5.6	2	8	1	1	Y
7719	1	5.6	2	12	1	1	Y
7643	2	5.66667	2	11	1	1	N
7291	1	5.73333	2	7	1	1	N
7574	1	5.73333	2	11	1	1	N
7442	2	5.8	2	10	1	1	N
7720	1	5.8	2	12	2	1	N
7199	2	5.83333	2	6	1	1	N
7768	1	5.83333	2	12	1	1	N
7110	1	5.83333	2	5	2	1	N
7782	1	5.86667	2	12	1	1	N
7486	1	5.86667	2	10	1	1	Y
7570	1	5.86667	2	11	1	1	Y
7434	1	5.93333	2	10	1	1	Y
7290	1	5.96667	2	7	1	1	N
7688	2	5.96667	2	12	2	1	N
7213	1	5.96667	2	6	1	1	Y
7198	1	6	3	6	1	1	N
7405	1	6	3	9	1	1	N
7501	2	6.13333	3	10	1	1	N
7578	1	6.2	3	11	2	2	N
7210	2	6.23333	3	6	1	1	N
7562	1	6.23333	3	11	1	1	N
7042	2	6.26667	3	4	2	1	Y
7544	2	6.26667	3	11	2	1	Y
7568	1	6.3	3	11	2	1	N
7482	2	6.33333	3	10	1	1	N
7062	2	6.36667	3	4	2	1	N
7538	1	6.46667	3	11	1	2	N
7427	1	6.46667	3	10	2	1	N
7045	2	6.66667	3	4	2	1	Y
7597	2	6.73333	3	11	1	1	N
7559	1	6.73333	3	11	1	1	Y
7115	1	6.83333	3	5	1	1	N
7335	1	6.86667	3	8	1	1	N
7180	1	6.93333	3	6	1	2	Y
7800	1	6.93333	3	12	1	1	Y
7338	1	6.96667	3	8	1	1	N
7467	2	6.96667	3	10	1	1	Y
7541	2	7.06667	3	11	2	1	N
7718	1	7.26667	3	12	2	1	Y
7468	1	7.33333	3	10	1	1	N
7533	1	7.36667	3	11	1	1	Y
7232	2	7.43333	3	6	1	1	N
7358	1	7.5	3	9	1	1	N
7531	2	7.5	3	11	1	2	N
7137	1	7.53333	3	5	1	1	N
7329	1	7.53333	3	8	1	1	N
7621	1	7.53333	3	11	1	1	N
7656	1	7.6	3	11	1	1	Y
7371	1	7.63333	3	9	1	1	Y
7040	1	7.66667	3	4	1	1	Y
7715	1	7.66667	3	12	2	1	Y
7228	2	7.83333	3	6	1	2	N
7217	1	7.86667	3	6	1	2	Y
7243	2	8	3	7	1	1	N
7323	2	8.06667	3	8	1	1	Y
7023	1	8.13333	3	4	1	1	N
6909	1	8.13333	3	1	2	1	N
7716	2	8.13333	3	12	1	2	Y
7677	2	8.16667	3	12	1	1	N
7701	2	8.26667	3	12	1	1	N
7160	1	8.33333	3	6	1	1	N
7601	1	8.33333	3	11	2	2	N
7359	1	8.33333	3	9	1	1	Y
7410	1	8.36667	3	9	2	1	N
7746	1	8.53333	3	12	1	1	Y
7328	1	8.63333	3	8	1	1	N
7769	2	8.7	3	12	1	1	Y
7681	1	8.76667	3	12	1	1	Y
7011	2	8.8	3	3	1	1	N
6979	1	8.8	3	3	2	1	N
7645	2	8.83333	3	11	2	1	Y
7182	1	8.86667	3	6	1	1	Y
7650	2	8.96667	3	11	2	1	N
7646	1	9	3	11	1	1	N
7783	1	9.13333	3	12	1	1	N
7609	1	9.2	3	11	1	1	N
6955	1	9.2	3	2	1	1	Y
7616	1	9.2	3	11	1	1	Y
7008	2	9.2	3	3	2	1	Y
6889	2	9.26667	3	1	1	1	N
7226	2	9.4	3	6	1	1	Y
7576	1	9.46667	3	11	1	2	N
7292	1	9.5	3	7	1	1	Y
6930	1	9.53333	3	2	1	1	N
7218	2	9.56667	3	6	1	1	Y
6898	2	9.63333	3	1	1	2	N
7260	1	9.63333	3	7	1	1	Y
7509	2	9.7	3	10	1	1	N
7605	1	9.7	3	11	1	1	N
7411	2	9.7	3	9	2	1	N
6997	1	9.76667	3	3	2	1	Y
7732	1	9.76667	3	12	2	1	Y
7661	1	9.8	3	11	1	1	Y
7225	2	9.83333	3	6	1	1	Y
7630	1	9.86667	3	11	1	2	N
7791	2	9.93333	3	12	2	1	N
7508	1	9.93333	3	10	2	1	Y
7463	2	10.0333	3	10	1	1	Y
7318	1	10.1	3	8	1	1	N
7669	1	10.1333	3	12	2	2	Y
6972	1	10.3333	3	3	1	2	N
6948	1	10.3667	3	12	2	2	Y
7193	2	10.4667	3	6	1	1	N
7636	1	10.4667	3	11	1	2	N
7745	2	10.5667	3	12	1	1	N
7686	1	10.5667	3	12	2	1	Y
7426	2	10.6	3	10	2	1	N
7445	2	10.7	3	10	2	1	N
7700	1	10.7667	3	12	2	1	N
6902	2	10.7667	3	1	1	1	Y
7750	2	10.8	3	12	2	1	Y
7029	1	10.8333	3	4	2	1	Y
7419	1	10.8667	3	9	1	1	N
6916	1	11	3	1	1	2	N
7170	1	11	3	6	1	1	N
7005	2	11	3	3	2	1	Y
7416	2	11.0333	3	9	1	1	Y
7098	1	11.1333	3	5	1	2	N
7244	2	11.1667	3	7	2	1	N
7478	1	11.1667	3	10	1	1	Y
6925	2	11.2	3	2	1	1	N
7744	1	11.2333	3	12	1	1	Y
7181	1	11.2667	3	6	1	1	N
7302	1	11.3333	3	7	1	1	N
7024	2	11.5	3	4	1	1	N
7392	1	11.5667	3	9	2	1	Y
7629	1	11.6333	3	11	2	1	N
7754	1	11.6667	3	12	1	1	Y
7229	1	11.7	3	6	1	1	Y
7325	1	11.7667	3	8	1	1	N
7201	2	11.7667	3	6	1	2	Y
7590	1	11.9	3	11	1	1	Y
7175	1	12.0333	4	6	1	2	N
7088	1	12.0667	4	4	1	1	Y
7787	1	12.2333	4	12	1	1	Y
7084	2	12.2667	4	4	1	1	Y
6901	1	12.3	4	1	1	1	N
7424	1	12.3	4	10	1	1	N
7041	2	12.4333	4	4	1	1	Y
7091	1	12.5667	4	5	1	1	N
7266	2	12.6	4	7	1	1	N
7375	1	12.6	4	9	1	1	N
7002	1	12.6	4	3	1	1	Y
6894	2	12.6333	4	1	2	1	N
7592	1	12.6333	4	11	2	1	N
7790	1	12.6333	4	12	1	1	Y
7422	1	12.7	4	9	2	1	Y
7644	1	12.7333	4	11	1	1	Y
7764	1	12.8667	4	12	2	1	N
6954	1	12.9	4	2	1	1	N
7026	1	12.9333	4	4	2	1	N
7557	1	13.0667	4	11	1	1	N
7697	1	13.1333	4	12	2	1	N
7246	1	13.1667	4	7	1	1	Y
7087	2	13.2333	4	4	1	1	N
7238	1	13.2333	4	7	1	1	N
7012	2	13.2333	4	3	1	1	Y
7801	1	13.2667	4	12	2	1	N
7053	1	13.3	4	4	1	1	N
7673	2	13.3	4	12	1	1	N
7143	1	13.4	4	5	2	1	N
7710	1	13.5333	4	12	1	1	N
7780	2	13.6	4	12	2	1	N
7457	1	13.6667	4	10	2	1	N
7583	2	13.6667	4	11	2	1	N
7307	2	13.7333	4	8	1	1	N
7253	2	13.8	4	7	1	1	N
7270	1	13.8333	4	7	1	1	N
7382	1	13.9	4	9	1	1	N
7496	2	13.9333	4	12	2	1	N
7214	1	13.9667	4	6	1	2	N
7408	1	14.1667	4	9	1	1	Y
7619	2	14.1667	4	11	2	1	Y
7767	2	14.2667	4	12	2	1	Y
7149	2	14.3	4	6	1	1	N
7694	1	14.3	4	12	2	1	N
7704	1	14.4667	4	12	2	1	N
7759	1	14.4667	4	12	2	1	Y
7617	1	14.5333	4	11	2	1	N
7532	1	14.6	4	11	1	1	N
7283	1	14.6	4	7	1	1	Y
6907	1	14.7333	4	1	1	1	N
7122	2	14.7333	4	5	1	1	N
7128	2	14.7333	4	5	1	2	N
7540	1	14.7333	4	11	1	1	N
6921	1	14.7333	4	1	2	1	N
6938	1	14.7333	4	2	2	1	N
7497	1	14.7333	4	12	2	1	N
7399	2	14.9333	4	9	1	1	Y
7209	2	14.9667	4	6	1	1	Y
7484	1	15.0667	4	10	1	1	N
7721	1	15.1	4	12	2	1	N
6908	1	15.2	4	1	1	2	N
7330	2	15.2333	4	8	1	1	N
7487	2	15.2667	4	10	1	1	N
7015	1	15.3	4	4	1	2	N
7124	1	15.3333	4	5	1	2	N
6899	1	15.3667	4	1	1	1	N
7083	1	15.3667	4	4	1	1	N
7603	1	15.3667	4	11	1	1	Y
7134	2	15.4	4	5	1	1	N
7573	2	15.4	4	11	2	1	Y
7158	2	15.4333	4	6	1	1	N
7007	2	15.4667	4	3	1	1	N
7200	2	15.4667	4	6	1	1	N
7514	2	15.4667	4	10	1	1	N
7473	1	15.5333	4	10	1	1	N
6957	1	15.7667	4	3	1	1	N
7572	1	15.8333	4	11	2	1	N
7308	1	15.8667	4	8	1	2	N
7481	1	15.8667	4	10	1	1	N
7449	2	15.9333	4	10	1	1	N
7150	1	16	4	6	1	2	N
7402	2	16.0667	4	9	1	2	N
7271	2	16.1	4	7	2	1	Y
7037	1	16.3667	4	4	1	1	N
7779	1	16.4333	4	12	2	1	Y
7749	2	16.5667	4	12	1	1	N
7039	1	16.6	4	4	1	2	N
7425	2	16.6	4	10	1	1	N
7608	1	16.6333	4	11	2	1	N
7472	2	16.7333	4	10	1	1	Y
7536	1	16.7667	4	11	1	2	Y
7612	1	16.7667	4	11	1	1	Y
7545	1	16.8333	4	11	2	1	Y
7038	1	16.9333	4	4	1	1	N
7678	1	16.9333	4	12	2	1	N
7513	1	17	4	10	2	2	N
7294	1	17.0667	4	7	1	1	N
7429	1	17.2	4	10	2	1	N
7114	1	17.2667	4	5	1	1	N
7668	2	17.3333	4	11	2	1	N
7275	1	17.4667	4	7	1	1	Y
6917	1	17.6	4	1	1	2	N
6895	1	17.6	4	1	1	1	Y
7274	1	17.6333	4	7	1	1	N
7758	1	17.6333	4	12	2	1	Y
6924	2	17.6667	4	1	1	1	N
7725	2	17.7333	4	12	2	1	N
7191	1	17.8	4	6	1	1	N
7219	2	17.8	4	6	1	2	N
7014	1	17.8667	4	3	1	1	N
7652	1	18.0667	4	11	2	1	N
7742	1	18.1667	4	12	1	1	N
7316	2	18.2333	4	8	1	2	Y
7506	2	18.3667	4	10	1	1	Y
6931	1	18.3667	4	2	2	1	Y
7020	2	18.4	4	4	1	1	N
7651	1	18.5333	4	11	2	1	N
7395	1	18.5333	4	9	1	1	Y
7061	1	18.6	4	4	2	1	N
6968	2	18.6	4	3	2	1	Y
6941	1	18.8333	4	2	2	1	Y
6945	1	18.9	4	2	2	1	N
7458	1	18.9667	4	10	1	1	N
7558	1	19.1333	4	11	1	1	N
7383	1	19.1667	4	9	1	1	Y
7095	2	19.2667	4	5	2	1	N
7511	1	19.4333	4	10	1	1	Y
7586	2	19.5667	4	11	1	1	N
7492	1	19.6	4	10	1	1	N
7527	1	19.6333	4	10	1	2	Y
7447	1	19.6667	4	10	1	1	Y
7476	2	19.7667	4	10	1	1	N
7542	2	19.8333	4	11	1	1	Y
6980	2	20.0333	4	3	2	2	N
6884	1	20.1333	4	1	1	2	N
7649	1	20.1667	4	11	1	1	N
7058	1	20.3667	4	4	1	1	N
7624	2	20.3667	4	11	2	1	Y
7163	1	20.4333	4	6	1	2	N
7099	2	20.4333	4	5	2	1	N
7657	2	20.4667	4	11	1	1	N
7672	1	20.5333	4	12	1	1	Y
7086	1	20.6	4	5	1	1	Y
6993	1	20.6667	4	3	1	1	Y
7565	1	20.7667	4	11	1	1	N
7441	1	20.9	4	10	1	1	N
7599	1	20.9	4	11	1	1	Y
7017	1	21	4	3	2	1	Y
7502	2	21.1667	4	10	1	1	N
7353	1	21.1667	4	8	1	1	Y
7079	1	21.2	4	4	1	1	N
7498	1	21.3	4	12	1	1	N
7264	2	21.3	4	7	1	1	Y
7747	2	21.4	4	12	1	1	N
7474	1	21.6333	4	10	1	1	N
7641	1	21.6667	4	11	2	1	N
7138	2	21.8667	4	5	1	1	N
7729	1	22.0333	4	12	2	1	Y
7547	1	22.2667	4	11	2	1	Y
7067	1	22.3667	4	4	1	1	N
7074	1	22.4667	4	4	1	1	Y
7582	1	22.7	4	11	1	1	Y
7731	1	23.2	4	12	1	1	N
7505	1	23.2	4	10	1	1	Y
7753	2	23.3	4	12	1	2	N
7762	1	23.3667	4	12	1	1	N
7151	2	23.7	4	5	1	1	N
7455	2	23.7667	4	10	1	1	N
7464	1	24.2	5	10	1	1	N
7043	2	24.8333	5	4	2	1	N
7585	1	24.8333	5	11	2	1	N
6994	1	25	5	3	1	1	Y
7396	2	25.4	5	9	1	2	Y
7418	2	25.9333	5	9	1	1	Y
7510	2	26.1333	5	10	2	1	N
7388	2	26.6667	5	9	1	1	Y
7187	1	26.7	5	6	2	1	Y
7085	1	26.8	5	4	1	1	N
7028	1	26.9	5	4	1	1	N
7493	2	27.0667	5	10	1	1	N
7439	1	27.6333	5	10	2	1	N
7755	2	27.7333	5	12	2	1	Y
7145	2	27.9	5	5	1	2	N
7691	2	28.0333	5	12	1	1	Y
7560	1	28.0667	5	11	1	1	N
6958	1	28.1	5	3	1	2	Y
7466	1	28.3333	5	10	1	2	Y
7224	2	28.6	5	6	1	1	N
7220	2	28.6667	5	6	1	1	N
7078	2	29.3667	5	4	1	1	N
7378	1	29.7	5	9	1	1	Y
6919	1	30.1333	5	1	2	1	N
7117	2	30.4	5	5	1	1	Y
6959	1	30.8667	5	3	1	1	N
7366	1	31	5	9	1	1	N
7365	1	31.6333	5	9	1	1	N
7035	1	31.9	5	4	1	1	N
6890	1	31.9333	5	1	1	1	Y
7760	2	32.0667	5	12	1	1	N
7407	2	32.3	5	9	1	1	N
7515	1	32.3	5	10	1	1	N
7500	1	32.7333	5	10	1	1	N
6983	2	33	5	3	1	2	N
6990	2	33.1333	5	3	1	2	Y
7588	1	34	5	11	1	1	N
7696	1	34.7667	5	12	1	1	N
7682	1	34.8333	5	12	1	1	N
7727	1	35.1333	5	12	1	1	N
7689	2	35.7333	5	12	2	1	N
6891	2	36.4	5	1	1	2	Y
7663	1	36.9667	5	12	2	1	N
7322	1	37.2333	5	8	1	1	N
6913	2	37.4667	5	1	1	1	N
7632	1	37.5	5	11	2	1	N
7604	2	37.8	5	11	1	1	Y
7702	2	38.4	5	12	2	1	N
7640	1	38.5333	5	11	1	1	Y
7162	1	38.5667	5	6	1	1	Y
7021	1	38.7333	5	4	1	1	Y
7525	2	38.9	5	10	1	1	Y
7059	2	40	5	4	1	1	Y
7551	1	40.2	5	11	2	1	Y
7289	1	40.4667	5	7	1	1	N
7055	1	41.1333	5	4	1	1	Y
7512	2	41.1333	5	10	2	1	Y
7662	1	42.0333	5	12	2	1	Y
7155	2	43	5	6	1	2	N
7287	1	43.1333	5	7	1	1	N
7157	2	43.8667	5	6	1	2	N
6912	1	45.7667	5	1	1	2	Y
7315	1	45.8667	5	8	1	1	Y
7685	2	47.3333	5	12	1	1	N
7205	1	48.4	5	6	1	1	Y
7381	1	50.4	5	9	1	1	N
7684	2	53.1	5	12	1	1	Y
7136	1	53.4333	5	5	2	1	N
7030	1	53.9	5	4	1	1	Y
6923	1	55.8333	5	1	1	1	Y
7082	2	58.4	5	4	1	1	Y

## Sheet: data of 2012
number	sex	age（m）	age group	date of sample collection（m）	Ra (Kit)	Ad (PCR)	HAD
7981	2	0.166667	1	3	1	1	N		note：
8249	2	0.166667	1	8	2	1	N		sex	1	male
7995	1	0.2	1	4	2	1	Y			2	female
8169	2	0.233333	1	7	1	2	N		age group	1	＜1m
8164	1	0.266667	1	6	1	2	N			2	≥1m-＜6m
8240	1	0.266667	1	8	1	1	N			3	≥6m-＜12m
7940	1	0.3	1	3	2	1	N			4	≥12m-＜24m
8263	2	0.3	1	8	1	1	N			5	≥24m-＜60m
8286	1	0.3	1	9	1	1	N		Ra	rotavirus
8163	1	0.333333	1	6	1	1	Y			1	negative
8193	2	0.333333	1	7	1	1	N			2	positive
8463	1	0.333333	1	11	1	1	N		Ad	adenovirus
8218	1	0.366667	1	7	1	1	N			1	negative
8311	2	0.366667	1	9	1	1	N			2	positive
8455	1	0.366667	1	11	1	1	N		HAD	hospital-acquired diarrhea
8031	1	0.4	1	4	1	1	N			N	no
8092	1	0.433333	1	5	1	1	N			Y	yes
8226	2	0.433333	1	8	1	1	N		（m）	month
8248	2	0.433333	1	8	2	1	Y
7872	1	0.466667	1	2	1	1	N
7974	2	0.466667	1	3	1	1	N
8271	1	0.466667	1	8	1	1	N
8493	2	0.466667	1	11	1	1	N
8561	1	0.466667	1	12	2	1	N
7812	2	0.5	1	1	1	1	N
7862	1	0.5	1	1	2	1	N
8053	2	0.5	1	5	1	1	N
8208	1	0.5	1	7	2	1	N
8348	1	0.5	1	10	1	1	N
8523	1	0.5	1	12	1	2	N
7841	2	0.533333	1	1	1	2	Y
7879	2	0.533333	1	2	1	1	N
7927	2	0.533333	1	2	2	1	N
7984	2	0.533333	1	3	1	1	N
7985	1	0.533333	1	3	1	1	N
8002	1	0.533333	1	4	1	1	Y
8014	2	0.533333	1	4	1	1	N
8044	2	0.533333	1	5	1	1	N
8197	1	0.533333	1	7	1	1	N
8335	2	0.533333	1	9	1	1	N
8148	1	0.566667	1	6	1	1	N
8209	2	0.566667	1	7	1	1	Y
8259	1	0.566667	1	8	1	1	N
8260	1	0.566667	1	8	1	1	N
8280	1	0.566667	1	9	1	1	N
8309	1	0.566667	1	9	1	1	N
8472	1	0.566667	1	11	2	1	N
7815	2	0.6	1	1	2	1	Y
7850	2	0.6	1	1	1	1	N
7916	1	0.6	1	2	1	1	N
7936	2	0.6	1	2	1	1	N
8064	1	0.6	1	5	1	1	N
8088	1	0.633333	1	5	2	1	N
8186	1	0.633333	1	7	2	1	Y
8254	2	0.633333	1	8	2	1	Y
7831	1	0.666667	1	1	1	2	Y
7907	2	0.666667	1	2	1	2	N
7938	2	0.666667	1	3	2	1	Y
7955	1	0.666667	1	3	1	1	N
7958	1	0.666667	1	3	1	1	N
7982	2	0.666667	1	3	1	1	N
8050	1	0.666667	1	5	2	1	Y
8198	1	0.666667	1	7	1	2	N
8395	1	0.666667	1	10	1	1	N
8524	1	0.666667	1	12	1	1	N
7912	1	0.7	1	2	1	1	N
8213	1	0.7	1	7	1	1	N
8029	2	0.733333	1	4	2	1	N
8162	2	0.733333	1	6	1	1	N
8244	1	0.733333	1	8	1	1	N
7881	2	0.766667	1	2	2	1	N
8253	1	0.766667	1	8	1	1	N
7866	2	0.8	1	1	1	1	N
7954	1	0.8	1	3	1	1	N
7966	1	0.8	1	3	1	1	N
7975	1	0.8	1	3	1	1	N
8027	1	0.8	1	4	1	1	N
8174	1	0.8	1	7	1	1	N
8515	1	0.8	1	12	2	1	N
8061	1	0.833333	1	5	1	1	N
8118	1	0.833333	1	5	1	1	N
8276	1	0.833333	1	9	1	1	N
8000	1	0.866667	1	4	1	1	Y
8013	1	0.866667	1	4	2	1	N
8028	1	0.866667	1	4	1	1	N
8127	1	0.866667	1	6	1	1	N
8405	1	0.866667	1	10	1	1	N
7953	2	0.9	1	3	1	1	N
8007	2	0.9	1	4	1	1	Y
8020	1	0.9	1	4	1	1	N
8003	1	0.933333	1	4	1	1	Y
8190	1	0.933333	1	7	2	1	Y
8277	1	0.933333	1	9	1	1	N
8473	1	0.933333	1	11	1	1	Y
8542	1	0.933333	1	12	1	1	N
8336	1	0.966667	1	9	1	1	Y
7910	2	1	2	2	1	2	N
7918	2	1	2	2	2	1	N
7931	2	1	2	2	1	2	N
7932	2	1	2	2	1	1	N
8049	1	1	2	4	1	1	N
8216	2	1	2	7	1	1	N
8237	2	1	2	8	1	1	Y
8255	1	1	2	8	1	1	N
8323	1	1	2	9	1	2	N
8347	2	1	2	10	1	1	N
7949	1	1.03333	2	3	1	1	Y
8065	1	1.03333	2	5	1	1	Y
8217	1	1.03333	2	7	1	1	Y
8464	1	1.03333	2	11	1	1	N
8188	1	1.06667	2	7	1	1	Y
8529	1	1.06667	2	12	1	1	N
8262	1	1.1	2	8	1	1	N
7896	1	1.13333	2	2	1	1	N
8024	1	1.13333	2	4	2	1	N
8165	2	1.13333	2	6	1	2	Y
8239	1	1.13333	2	8	1	1	N
8410	2	1.16667	2	10	1	1	N
8424	2	1.16667	2	10	1	1	N
7886	1	1.2	2	2	1	1	N
7894	1	1.2	2	2	1	1	N
8062	2	1.2	2	5	1	1	N
8407	2	1.2	2	10	2	1	N
8552	2	1.23333	2	12	1	1	N
7848	1	1.26667	2	1	2	1	N
8533	1	1.26667	2	12	1	1	Y
8555	1	1.26667	2	12	1	1	N
8070	1	1.3	2	5	2	1	Y
8264	1	1.3	2	8	1	1	N
8575	2	1.3	2	12	1	1	N
8015	2	1.36667	2	4	1	1	N
8056	1	1.36667	2	5	1	1	N
8066	1	1.36667	2	5	2	1	N
8251	2	1.36667	2	8	1	1	N
8429	2	1.36667	2	11	1	1	N
8310	2	1.4	2	9	1	1	N
8400	1	1.4	2	10	1	1	Y
8077	2	1.43333	2	5	2	1	N
8235	1	1.46667	2	8	1	1	N
8484	1	1.46667	2	11	1	1	Y
7821	2	1.5	2	1	2	1	Y
7852	1	1.5	2	1	1	1	N
8505	2	1.5	2	12	1	1	N
8245	1	1.56667	2	8	2	1	N
7813	2	1.6	2	1	1	1	N
8212	1	1.6	2	7	1	1	N
8069	1	1.63333	2	5	1	1	N
8412	2	1.66667	2	10	1	1	Y
8539	2	1.66667	2	12	1	1	N
8573	1	1.66667	2	12	1	1	Y
7991	2	1.7	2	3	1	1	N
8449	1	1.7	2	11	1	1	Y
8294	1	1.73333	2	9	2	1	N
8554	1	1.73333	2	12	2	1	N
7889	1	1.76667	2	2	1	1	N
8039	1	1.76667	2	5	2	1	Y
8068	1	1.76667	2	5	1	1	N
8010	1	1.8	2	4	1	1	N
7814	1	1.83333	2	1	1	1	Y
8579	1	1.83333	2	12	2	1	Y
7806	1	1.86667	2	1	1	1	N
7947	2	1.86667	2	3	1	1	N
8442	1	1.9	2	11	1	1	Y
7830	1	1.93333	2	1	1	1	N
7847	2	1.96667	2	1	1	1	N
8072	1	1.96667	2	5	1	1	Y
7809	2	2	2	1	1	1	N
7900	2	2	2	2	2	1	Y
7919	2	2	2	2	1	1	N
8142	1	2	2	6	1	1	N
8145	1	2	2	6	1	1	Y
8327	1	2	2	9	2	2	Y
8443	2	2	2	11	1	1	N
8540	2	2	2	12	1	1	Y
7837	2	2.03333	2	1	2	1	N
8057	2	2.03333	2	5	1	1	Y
7838	1	2.06667	2	1	1	1	N
8147	1	2.06667	2	6	1	1	N
8421	1	2.06667	2	10	1	1	N
8545	1	2.06667	2	12	1	1	Y
7870	2	2.13333	2	1	1	2	Y
8242	1	2.16667	2	8	1	1	N
8387	1	2.2	2	10	1	2	Y
8566	1	2.2	2	12	1	1	N
7951	1	2.23333	2	2	2	1	N
8040	1	2.23333	2	4	1	1	N
8176	1	2.23333	2	7	1	1	N
8518	2	2.23333	2	12	2	1	Y
8546	1	2.26667	2	12	1	1	Y
8023	1	2.3	2	4	1	1	N
8157	1	2.33333	2	6	1	1	Y
8180	1	2.33333	2	7	2	1	Y
7952	1	2.36667	2	3	1	1	N
8252	1	2.4	2	8	1	1	Y
8149	2	2.46667	2	6	1	1	N
7996	1	2.5	2	4	1	1	N
8059	2	2.5	2	5	2	1	Y
8158	2	2.5	2	6	1	1	N
7890	1	2.53333	2	2	1	1	N
8168	1	2.53333	2	6	1	1	N
8502	1	2.56667	2	11	1	1	N
8074	1	2.6	2	5	1	1	Y
8141	1	2.63333	2	6	1	2	N
7986	2	2.7	2	3	2	1	Y
8368	2	2.73333	2	10	2	1	N
8058	1	2.83333	2	5	2	1	N
7857	2	2.93333	2	1	2	2	N
7855	2	2.96667	2	1	1	1	N
7993	1	2.96667	2	3	1	1	N
8055	2	2.96667	2	5	1	1	Y
8314	1	2.96667	2	9	2	1	N
7843	1	3	2	1	1	1	Y
8109	1	3.03333	2	5	2	1	N
8477	1	3.06667	2	11	1	1	Y
8432	1	3.16667	2	11	1	1	N
7892	2	3.2	2	2	1	1	N
8185	1	3.2	2	7	1	1	N
8482	1	3.26667	2	11	1	1	N
8549	1	3.26667	2	12	2	1	N
8331	1	3.3	2	9	1	2	Y
8292	1	3.33333	2	9	2	1	Y
8475	2	3.36667	2	11	1	1	N
8287	1	3.4	2	9	1	1	N
7827	1	3.46667	2	1	2	2	Y
8272	2	3.5	2	8	1	1	N
7858	1	3.53333	2	1	2	1	N
8430	1	3.53333	2	11	2	1	N
8318	1	3.7	2	9	1	1	N
8106	1	3.76667	2	5	2	1	Y
8283	1	3.86667	2	9	1	1	N
8234	2	3.93333	2	8	1	1	N
7825	1	4	2	1	1	1	N
8102	1	4.06667	2	5	2	1	N
8375	1	4.06667	2	10	1	2	Y
8512	1	4.06667	2	12	1	2	N
7944	2	4.1	2	3	1	1	N
8567	1	4.2	2	12	1	1	Y
8285	2	4.23333	2	9	1	1	Y
8370	1	4.3	2	10	2	1	N
8462	1	4.3	2	11	1	1	Y
8155	1	4.4	2	6	1	1	Y
8574	1	4.43333	2	12	2	1	Y
8373	1	4.46667	2	10	1	1	Y
8439	2	4.46667	2	11	2	1	Y
8206	2	4.5	2	7	1	1	N
8270	1	4.5	2	8	1	1	N
8215	2	4.53333	2	7	1	1	N
8479	2	4.53333	2	11	1	1	Y
8570	1	4.63333	2	12	1	1	N
7849	1	4.76667	2	1	1	1	N
8121	1	4.76667	2	6	1	1	Y
8204	2	4.76667	2	7	1	2	Y
8170	2	4.8	2	7	1	1	Y
8358	1	4.86667	2	10	2	1	N
8161	2	4.93333	2	6	2	1	Y
8396	2	4.93333	2	10	1	1	N
7865	2	4.96667	2	1	1	1	N
7930	2	5	2	2	1	1	Y
7979	2	5	2	3	1	1	Y
8273	1	5.03333	2	9	1	1	Y
8045	2	5.06667	2	5	1	1	Y
8177	2	5.1	2	7	1	1	N
7957	1	5.2	2	3	1	1	Y
8052	1	5.2	2	5	1	1	N
7807	1	5.26667	2	1	1	1	Y
8510	2	5.3	2	12	1	1	N
8005	1	5.33333	2	4	2	1	N
8183	2	5.36667	2	7	1	1	N
8516	1	5.36667	2	12	1	1	N
8071	1	5.4	2	5	1	1	Y
8221	1	5.4	2	8	1	1	N
8478	2	5.4	2	11	1	1	Y
8553	1	5.4	2	12	1	1	Y
8110	1	5.53333	2	5	1	1	Y
7976	1	5.7	2	3	1	2	Y
7845	2	5.73333	2	1	1	1	N
7810	1	5.9	2	1	2	1	Y
8300	2	5.9	2	9	1	1	N
8503	1	5.9	2	12	1	1	Y
8572	1	5.96667	2	12	2	1	Y
7917	2	6	3	2	1	1	Y
8108	1	6	3	5	1	2	Y
8223	2	6	3	8	2	1	N
8222	1	6.06667	3	8	1	1	N
8517	1	6.06667	3	12	2	1	N
8274	1	6.16667	3	9	1	1	Y
8026	2	6.2	3	4	1	1	Y
8308	1	6.23333	3	9	1	1	N
8513	2	6.23333	3	12	1	1	N
8372	1	6.3	3	10	1	1	N
8425	1	6.3	3	11	1	1	N
8379	2	6.4	3	10	1	1	N
7835	1	6.5	3	1	1	1	N
7844	1	6.5	3	1	1	1	N
7869	1	6.56667	3	1	1	1	N
7948	2	6.63333	3	3	2	1	Y
8319	1	6.63333	3	9	1	1	N
8156	1	6.76667	3	6	1	1	N
8531	2	6.8	3	12	1	1	Y
8297	1	6.83333	3	9	1	1	N
7883	1	6.86667	3	2	1	1	Y
7893	1	6.9	3	2	1	2	N
7989	1	6.93333	3	3	1	1	N
8132	2	7	3	6	1	1	Y
8293	2	7	3	9	1	1	N
8371	1	7	3	10	1	1	N
8011	1	7.03333	3	4	2	1	N
8018	2	7.06667	3	4	1	1	N
7891	2	7.1	3	2	1	1	N
8032	1	7.1	3	4	1	1	N
7873	1	7.13333	3	2	1	1	N
8025	1	7.16667	3	4	1	1	Y
8377	1	7.16667	3	10	1	1	N
8534	2	7.16667	3	12	2	1	N
8036	2	7.2	3	4	1	1	N
8096	1	7.2	3	5	1	1	N
8133	1	7.26667	3	6	1	1	Y
8381	1	7.3	3	10	1	2	N
8129	2	7.36667	3	6	2	1	N
8089	2	7.43333	3	5	1	1	Y
8008	1	7.46667	3	4	1	1	Y
8004	1	7.53333	3	4	1	1	Y
7818	2	7.56667	3	1	2	1	N
8196	1	7.6	3	7	1	1	Y
8131	1	7.63333	3	6	1	1	Y
8492	2	7.63333	3	11	1	1	N
8361	2	7.73333	3	10	1	1	N
8256	2	7.76667	3	8	1	1	Y
8495	2	7.76667	3	11	1	1	N
8166	1	7.8	3	6	1	1	N
8211	1	7.8	3	7	1	1	N
8433	1	7.8	3	11	1	1	Y
8143	2	7.86667	3	6	2	1	N
8146	1	7.93333	3	6	1	2	N
7819	1	8	3	1	1	1	Y
7928	1	8	3	2	2	1	N
7929	1	8	3	2	1	1	N
8417	2	8.03333	3	10	1	1	Y
7946	2	8.2	3	3	1	1	Y
7817	1	8.3	3	1	2	1	Y
8406	1	8.33333	3	10	2	1	N
8496	1	8.36667	3	11	2	1	N
7965	2	8.4	3	3	1	1	N
8030	1	8.4	3	4	1	2	N
8504	1	8.5	3	12	2	1	Y
8568	1	8.66667	3	12	1	1	N
8257	1	8.76667	3	8	1	1	N
8491	1	8.76667	3	11	1	1	N
8527	2	8.9	3	12	2	1	N
7998	2	8.96667	3	4	2	1	Y
7909	1	9	3	2	2	1	Y
7913	1	9	3	2	2	1	N
7937	1	9	3	2	1	1	N
8120	1	9.06667	3	6	2	1	Y
8247	1	9.1	3	8	1	1	Y
7960	1	9.13333	3	3	1	1	Y
8265	2	9.13333	3	8	1	1	Y
8153	2	9.33333	3	6	1	1	Y
8382	1	9.33333	3	10	1	2	N
8104	1	9.36667	3	5	1	1	N
8538	1	9.4	3	12	1	1	N
8558	2	9.56667	3	12	1	1	N
7950	1	9.6	3	3	1	1	N
8298	1	9.63333	3	9	1	2	N
8355	2	9.63333	3	10	2	1	N
8019	1	9.66667	3	4	2	1	Y
8328	1	9.76667	3	9	1	1	Y
8499	2	9.83333	3	11	1	1	N
8537	2	9.83333	3	12	2	1	Y
7920	1	10	3	2	1	2	Y
7934	1	10	3	2	2	1	N
8378	1	10.0667	3	10	1	1	N
8520	2	10.1667	3	12	1	1	N
8228	1	10.2333	3	8	1	1	N
8343	1	10.2333	3	9	2	1	N
8075	1	10.3333	3	5	1	1	Y
8091	1	10.3333	3	5	1	1	N
8426	2	10.4333	3	11	2	1	Y
7884	2	10.4667	3	2	1	1	Y
8122	2	10.4667	3	6	1	2	Y
8105	2	10.5	3	5	1	1	N
8353	1	10.5	3	10	1	2	N
8476	1	10.6	3	11	1	1	N
7826	1	10.7	3	1	2	1	Y
8195	1	10.7333	3	7	1	2	N
8009	2	10.7667	3	4	2	1	Y
7939	2	10.8667	3	3	2	2	Y
7839	2	10.9	3	1	2	1	N
8267	1	10.9	3	8	1	1	N
8317	1	10.9	3	9	1	1	N
8301	1	10.9667	3	9	1	2	Y
7902	1	11	3	2	1	1	N
7908	2	11	3	2	2	2	N
8544	2	11.0333	3	12	1	1	N
8219	1	11.1	3	8	1	2	Y
8151	1	11.1667	3	6	1	1	N
8084	1	11.2667	3	5	1	1	Y
7901	1	11.3667	3	2	1	2	Y
8423	2	11.4	3	10	1	1	N
7856	1	11.5	3	1	1	2	N
7871	2	11.5	3	1	1	1	N
8194	1	11.5333	3	7	1	1	Y
8184	1	11.5667	3	7	1	1	Y
7941	1	11.6	3	3	1	1	Y
8393	1	11.6	3	10	2	1	N
8152	2	11.6333	3	6	2	1	N
8051	1	11.6667	3	5	1	2	Y
8365	1	11.7	3	10	1	1	Y
7824	1	11.7333	3	1	1	1	Y
8227	1	11.8	3	8	2	1	Y
8509	1	11.8	3	12	1	1	Y
8279	2	11.9333	3	9	1	1	N
8261	2	11.9667	3	8	1	2	N
8364	1	12.0333	4	10	1	1	N
7971	1	12.1333	4	3	1	1	N
7988	1	12.2	4	3	1	1	N
8138	1	12.2333	4	6	2	1	Y
8437	1	12.2667	4	11	1	1	Y
8444	1	12.2667	4	11	1	1	N
8532	2	12.3	4	12	2	1	N
8173	1	12.3333	4	7	1	1	N
8460	2	12.5	4	11	2	1	Y
8338	1	12.5333	4	9	1	1	N
8103	1	12.5667	4	5	1	1	Y
7959	2	12.6333	4	3	2	1	N
8229	2	12.6667	4	8	2	1	N
8305	1	12.7333	4	9	1	1	Y
8299	1	12.7667	4	9	1	1	Y
8281	1	12.9	4	9	2	1	N
8201	1	12.9667	4	7	1	2	Y
8150	2	13.0333	4	6	1	1	Y
8578	1	13.0667	4	12	2	1	N
8042	1	13.1	4	5	1	1	Y
8181	1	13.1667	4	7	1	1	N
8352	1	13.3	4	10	1	1	N
7903	1	13.4	4	2	1	2	Y
8046	1	13.4333	4	5	2	2	Y
8461	1	13.5667	4	11	2	1	N
7990	1	13.7333	4	3	1	1	N
8419	2	13.9667	4	10	2	1	N
7882	1	14.2	4	2	1	1	N
8422	2	14.3333	4	10	2	1	N
8580	2	14.3333	4	12	2	1	N
7897	2	14.4333	4	2	1	1	Y
8394	2	14.4333	4	10	1	1	N
8458	2	14.4333	4	11	2	1	Y
8126	2	14.4667	4	6	2	1	N
8178	1	14.6333	4	6	2	1	N
8225	2	14.7333	4	8	1	1	Y
8337	1	14.8333	4	9	1	1	Y
8033	2	14.8667	4	4	1	1	Y
8296	2	14.8667	4	9	1	1	N
8397	1	14.9	4	10	2	1	Y
8041	1	14.9667	4	4	1	1	N
8171	2	15	4	7	1	1	N
8366	1	15	4	10	1	1	N
8139	2	15.0333	4	6	1	1	Y
8236	1	15.0333	4	8	1	1	N
7978	2	15.1	4	3	2	1	Y
8241	2	15.2	4	8	1	1	N
7822	2	15.2667	4	1	2	1	N
8326	1	15.2667	4	9	1	2	Y
8063	1	15.3333	4	5	1	1	Y
8123	1	15.4667	4	6	2	1	Y
8220	1	15.4667	4	8	2	1	Y
7832	2	15.5	4	1	1	2	Y
8467	1	15.5	4	11	1	1	N
7880	1	15.5333	4	2	1	1	N
8199	1	15.5667	4	7	1	1	N
8320	2	15.6333	4	9	1	1	Y
8175	1	15.6667	4	7	1	1	Y
7967	1	15.7667	4	3	1	1	N
8076	1	15.8	4	5	2	1	N
8187	1	15.8	4	7	1	1	N
8360	2	15.9333	4	10	2	1	N
8192	1	16.0667	4	7	1	1	Y
8459	1	16.1	4	11	1	2	Y
7833	2	16.1333	4	1	1	1	N
8339	1	16.1667	4	9	1	1	Y
7997	1	16.2	4	4	1	2	N
8413	1	16.2333	4	10	1	1	Y
8551	2	16.3667	4	12	1	1	N
8243	1	16.4	4	8	1	1	N
8034	1	16.5	4	4	2	1	Y
8230	2	16.5333	4	8	1	1	N
7888	2	16.5667	4	2	1	1	Y
7875	1	16.6	4	2	2	1	Y
8350	1	16.6	4	10	2	1	N
8403	1	16.6333	4	10	1	1	N
7987	1	16.8333	4	3	1	1	Y
7828	2	16.9	4	1	1	1	Y
8346	2	16.9333	4	10	1	2	N
8456	1	17	4	11	2	1	N
8521	1	17.0333	4	12	2	1	N
8457	1	17.1667	4	11	2	1	N
7868	1	17.2333	4	1	1	1	Y
8207	2	17.4	4	7	1	2	N
8159	2	17.4333	4	6	2	2	N
8246	1	17.4333	4	8	1	2	N
8448	2	17.7333	4	11	2	1	Y
8351	1	17.9	4	10	1	2	N
8440	1	18.0333	4	11	1	1	Y
8303	2	18.0667	4	9	1	1	N
8548	2	18.1	4	12	1	1	N
8140	2	18.1667	4	6	1	1	N
7994	1	18.2	4	4	2	2	N
8012	1	18.3	4	4	1	1	N
8526	1	18.3667	4	12	1	1	N
8547	1	18.4667	4	12	1	2	Y
8398	1	18.6	4	10	2	1	N
8224	2	18.6333	4	8	2	1	Y
8275	2	18.7667	4	9	1	1	N
7968	1	18.8333	4	3	2	1	Y
8268	2	18.9667	4	8	1	1	N
8356	1	18.9667	4	10	1	1	N
8452	1	19.3333	4	11	2	1	Y
8490	2	19.3667	4	11	1	1	Y
7846	2	19.6667	4	1	1	1	Y
8389	2	19.6667	4	10	1	1	Y
8302	1	19.7	4	9	1	1	Y
8284	1	19.7333	4	9	2	1	Y
8290	1	19.8	4	9	2	1	Y
8428	1	19.8	4	11	2	1	N
8125	1	19.8333	4	6	1	1	Y
8295	1	19.8333	4	9	1	1	Y
8332	1	19.9667	4	9	1	2	Y
7905	2	20.0667	4	2	1	1	N
8313	2	20.1333	4	9	1	1	N
8485	1	20.1333	4	11	1	1	N
8576	1	20.1333	4	12	1	1	N
8418	2	20.2	4	10	1	1	Y
7820	1	20.2667	4	1	1	1	Y
8359	2	20.3	4	10	1	2	Y
8233	1	20.5333	4	8	1	2	Y
8231	2	20.6333	4	8	1	1	Y
8357	1	20.7667	4	10	1	1	N
8374	1	20.9	4	10	2	2	N
8390	1	21.4333	4	10	1	1	N
7962	1	21.4667	4	3	1	1	Y
7811	1	21.5667	4	1	2	1	N
7898	1	21.8333	4	2	1	1	Y
8288	1	22	4	9	1	1	N
8511	1	22.3667	4	12	1	1	N
8182	1	22.5667	4	7	2	1	N
8445	2	22.6667	4	11	1	1	Y
8416	2	22.9	4	10	1	1	Y
8043	1	23.2333	4	5	1	1	Y
8134	1	23.2333	4	6	2	1	Y
8048	1	23.2667	4	5	1	1	N
7853	1	23.3667	4	1	1	2	Y
8200	2	23.5333	4	7	1	1	Y
7980	1	23.7333	4	3	2	1	Y
7911	1	24	5	2	2	1	Y
7914	2	24	5	2	1	1	Y
7921	1	24	5	2	1	1	Y
7923	1	24	5	2	1	1	N
7924	2	24	5	2	1	1	N
7925	1	24	5	2	2	1	Y
7935	1	24	5	2	1	1	Y
8137	1	24.2667	5	6	1	1	Y
8214	1	24.7	5	7	1	2	N
7808	1	24.8	5	1	2	2	N
8130	1	24.8333	5	6	1	1	Y
7956	1	24.9333	5	3	2	1	N
8124	1	25.2	5	6	1	1	Y
8119	2	25.3333	5	5	1	1	Y
8380	1	25.3333	5	10	1	1	Y
8483	1	25.4667	5	11	2	2	Y
8536	2	26.1	5	12	1	1	Y
7964	1	26.2333	5	3	1	1	Y
8017	1	26.3333	5	4	1	1	N
7861	1	26.3667	5	1	2	1	Y
8522	1	26.5333	5	12	2	1	N
7864	1	26.6667	4	1	1	1	N
8465	2	27.2	5	11	2	1	N
7876	1	27.6667	5	2	1	1	Y
8427	1	27.8333	5	10	1	1	N
8021	1	28	5	4	1	1	N
8450	2	29.2667	5	11	1	1	N
8557	1	29.2667	5	12	1	2	N
8386	2	30.0667	5	10	1	1	N
7867	1	30.1333	5	1	1	1	N
8210	2	30.1333	5	7	1	1	N
8340	1	30.9667	5	9	1	1	Y
8501	2	31.1667	5	11	1	1	N
8312	2	31.5333	5	9	2	1	N
7961	2	31.8	5	3	1	1	Y
8016	2	32.0333	5	4	1	1	N
8349	1	32.0333	5	10	1	2	N
7942	1	32.1333	5	3	2	1	N
8258	2	32.2333	5	8	1	1	Y
8411	2	32.8333	5	10	1	1	Y
7859	1	32.9667	5	1	1	1	Y
7992	2	33.0667	5	3	2	1	Y
8266	1	33.6	5	8	1	1	N
8564	2	34.1	5	12	1	1	Y
7842	2	34.2	5	1	1	1	Y
8487	2	34.4333	5	11	1	1	N
8420	2	34.5667	5	10	2	1	N
7906	1	34.7333	5	2	1	2	Y
7878	2	35.9333	5	2	1	1	Y
7922	1	36	5	2	1	1	N
7926	1	36	5	2	1	2	Y
8535	1	36.1667	5	12	1	1	Y
8383	1	36.2333	5	10	1	2	Y
8136	1	36.3	5	6	1	1	N
8367	1	36.4667	5	10	1	1	Y
7970	1	37.8667	5	3	1	1	Y
7854	1	38.0333	5	1	1	1	N
8466	1	38.9333	5	11	1	1	Y
7887	2	39.1	5	2	1	1	Y
8470	2	39.3667	5	11	2	1	N
8453	1	39.8333	5	11	1	2	Y
8562	1	40.0333	5	12	1	1	Y
8414	1	40.9333	5	10	1	1	Y
8488	2	41.0667	5	11	1	1	N
8399	1	41.2333	5	10	1	1	N
8334	2	41.4333	5	9	1	1	N
8038	2	41.7	5	5	1	1	N
8391	2	42.4333	5	10	2	1	N
8128	1	43.2333	5	6	1	1	N
8363	1	43.2667	5	10	1	1	N
8480	2	43.6333	5	11	1	2	Y
8543	2	43.8667	5	12	1	1	N
8322	2	46.2	5	9	2	1	N
8342	2	46.3667	5	9	1	1	N
7983	2	46.8	5	3	1	1	N
7933	2	48	5	2	1	1	Y
8107	2	48.4333	5	5	1	2	Y
8073	1	49.1667	5	5	1	1	N
8447	1	49.8667	5	11	1	1	Y
7977	1	50.2333	5	3	1	1	N
8205	1	50.3333	5	7	1	1	N
8563	1	50.7333	5	12	1	1	Y
8441	2	51	5	11	1	2	N
7874	1	52.2667	5	2	1	1	Y
7915	1	52.2667	5	2	1	1	Y
8316	2	52.5333	5	9	1	1	Y
8571	2	52.7	5	12	1	1	Y
8514	1	54.0667	5	12	1	1	Y
8500	1	55.1	5	11	1	1	N
8250	1	55.4333	5	8	1	1	Y
8446	1	57.4667	5	11	1	1	Y

## Sheet: data of 2013
number	sex	age（m）	age group	date of sample collection（m）	Ra (Kit)	Ad (PCR)	HAD
8963	2	0.166667	1	8	1	1	N		note：
9093	1	0.233333	1	9	1	1	N		sex	1	male
8607	1	0.3	1	1	2	1	N			2	female
8814	2	0.3	1	5	1	1	Y		age group	1	＜1m
8604	1	0.366667	1	1	1	1	N			2	≥1m-＜6m
8936	1	0.4	1	7	1	1	N			3	≥6m-＜12m
8603	1	0.433333	1	1	1	1	Y			4	≥12m-＜24m
8857	2	0.433333	1	6	1	1	N			5	≥24m-＜60m
8962	2	0.433333	1	8	1	1	N		Ra	rotavirus
9007	1	0.433333	1	8	1	1	N			1	negative
8821	2	0.466667	1	5	2	1	N			2	positive
8972	2	0.466667	1	8	1	2	N		Ad	adenovirus
8630	1	0.533333	1	1	1	1	N			1	negative
8746	1	0.533333	1	4	1	1	Y			2	positive
9105	1	0.533333	1	10	1	1	N		HAD	hospital-acquired diarrhea
8965	1	0.566667	1	8	1	1	N			N	no
9009	1	0.633333	1	8	1	1	N			Y	yes
8709	1	0.666667	1	3	1	1	Y		（m）	month
8973	2	0.7	1	8	1	2	N
8771	2	0.733333	1	4	2	1	N
9267	1	0.733333	1	11	1	1	Y
8955	2	0.766667	1	7	1	1	N
8959	2	0.766667	1	7	1	2	N
9181	1	0.766667	1	11	1	1	N
8599	1	0.833333	1	1	1	1	N
8646	2	0.833333	1	2	1	1	N
9044	2	0.833333	1	9	1	1	Y
9316	1	0.833333	1	12	1	1	Y
9033	2	0.9	1	9	1	1	N
9180	1	0.933333	1	11	1	1	Y
8672	1	0.966667	1	2	2	1	N
8839	2	0.966667	1	5	1	1	N
9054	1	0.966667	1	9	1	1	Y
8765	1	1	2	4	1	1	N
8786	2	1	2	4	1	1	N
8942	1	1.06667	2	7	2	1	N
8800	1	1.1	2	5	2	1	Y
8978	1	1.1	2	8	1	1	N
8998	1	1.1	2	8	1	1	Y
8611	2	1.13333	2	1	2	1	N
8977	2	1.16667	2	8	1	1	N
8714	1	1.2	2	3	1	1	N
9100	2	1.23333	2	10	1	1	N
8626	2	1.26667	2	1	1	1	N
8799	2	1.26667	2	4	1	1	Y
8918	2	1.3	2	7	2	1	N
9011	2	1.33333	2	8	1	1	N
9075	2	1.36667	2	9	1	1	N
8584	2	1.5	2	1	1	1	N
8600	1	1.53333	2	1	1	1	N
8652	1	1.53333	2	2	1	1	N
9008	1	1.53333	2	8	1	1	Y
9360	2	1.53333	2	12	1	1	N
8595	2	1.56667	2	1	1	1	N
8961	2	1.56667	2	7	1	1	N
8685	2	1.63333	2	3	1	1	N
8789	1	1.66667	2	4	1	1	N
8583	1	1.73333	2	1	1	1	N
8890	1	1.73333	2	6	1	1	N
9019	2	1.73333	2	8	1	1	N
8731	2	1.76667	2	3	1	1	N
8898	1	1.76667	2	6	1	1	Y
8846	1	1.8	2	5	1	1	N
9230	2	1.8	2	11	1	1	Y
9231	1	1.8	2	11	1	1	Y
9348	1	1.86667	2	12	1	1	N
8900	2	1.9	2	6	1	1	N
9248	2	1.9	2	11	1	1	N
9002	2	1.96667	2	8	1	1	N
9356	1	1.96667	2	12	2	1	N
8891	1	2	2	6	1	1	N
8926	1	2	2	7	1	1	N
8605	1	2.06667	2	1	1	1	Y
8947	1	2.1	2	7	1	1	Y
9036	1	2.1	2	9	1	1	N
8641	1	2.23333	2	2	1	1	N
8781	1	2.23333	2	4	1	1	N
8787	2	2.23333	2	4	1	1	N
9197	1	2.26667	2	11	1	1	N
8883	2	2.3	2	6	1	1	N
9171	2	2.3	2	11	1	1	N
8966	2	2.36667	2	8	1	1	N
8586	1	2.4	2	12	1	2	N
8732	2	2.4	2	3	1	1	N
8796	1	2.4	2	5	1	1	N
8767	1	2.5	2	4	1	1	N
8904	1	2.5	2	6	1	1	N
9201	2	2.5	2	11	2	1	N
8784	1	2.53333	2	4	1	1	Y
8923	2	2.56667	2	7	1	1	N
9109	2	2.56667	2	10	1	2	N
8999	1	2.6	2	8	1	1	N
8763	1	2.63333	2	4	1	1	N
8737	1	2.76667	2	4	2	1	N
8853	1	2.76667	2	5	1	1	N
8934	1	2.83333	2	7	1	1	N
8958	1	2.83333	2	7	1	2	Y
8667	2	2.86667	2	3	2	1	Y
9129	1	2.93333	2	10	1	1	Y
8843	1	2.96667	2	5	1	1	N
8585	1	3	2	1	1	1	Y
9028	2	3	2	9	1	1	N
8625	1	3.13333	2	1	1	1	N
8986	2	3.2	2	8	1	1	Y
8622	1	3.4	2	1	1	1	Y
9022	1	3.4	2	8	1	1	N
8606	1	3.43333	2	1	1	1	Y
8632	1	3.43333	2	2	1	1	N
8633	2	3.53333	2	2	1	1	Y
8755	1	3.6	2	4	2	1	Y
9320	2	3.6	2	12	1	2	Y
8946	1	3.63333	2	7	1	1	N
9296	1	3.7	2	12	1	1	Y
9330	1	3.73333	2	12	1	1	N
8882	2	3.76667	2	6	1	1	N
8761	1	3.8	2	4	2	1	Y
8657	1	3.9	2	2	1	1	Y
8794	1	3.9	2	5	1	1	N
8596	2	4	2	1	1	1	N
8837	1	4	2	5	2	1	N
8864	1	4.06667	2	6	2	1	Y
9325	1	4.06667	2	12	1	1	N
8602	1	4.13333	2	1	1	1	N
8874	1	4.13333	2	6	2	1	Y
9255	2	4.13333	2	11	1	1	N
9321	1	4.13333	2	12	1	1	N
8992	1	4.16667	2	8	1	1	N
8610	1	4.23333	2	1	1	2	Y
8669	2	4.26667	2	3	2	1	Y
8744	1	4.26667	2	4	2	1	Y
8897	1	4.3	2	6	1	1	N
8925	2	4.3	2	7	1	2	Y
8892	2	4.33333	2	6	1	1	N
8699	2	4.36667	2	3	1	1	Y
9279	2	4.4	2	12	2	1	N
8915	1	4.43333	2	7	1	1	Y
8739	2	4.46667	2	4	1	1	N
8927	1	4.46667	2	7	1	1	N
9164	2	4.46667	2	10	1	1	N
8724	1	4.5	2	3	1	1	Y
8686	1	4.53333	2	3	2	1	N
9139	2	4.53333	2	10	2	1	Y
8907	1	4.6	2	6	1	1	N
8777	1	4.63333	2	4	1	1	N
9282	1	4.63333	2	12	2	1	N
8640	2	4.66667	2	2	1	1	N
8716	1	4.66667	2	3	1	2	N
9242	1	4.66667	2	11	1	1	N
8804	1	4.7	2	5	1	1	Y
8834	2	4.73333	2	5	1	1	Y
9112	2	4.8	2	10	1	1	N
9059	1	4.83333	2	9	1	1	Y
9334	1	4.83333	2	12	1	1	Y
9234	1	4.86667	2	11	1	1	Y
8980	2	4.93333	2	8	1	1	N
9239	1	4.96667	2	11	2	1	Y
8758	2	5	2	4	1	1	N
8872	1	5	2	6	1	1	N
9125	2	5.03333	2	10	1	1	N
8921	1	5.06667	2	7	1	1	N
8609	1	5.1	2	1	2	1	N
9186	2	5.1	2	11	2	1	Y
9063	2	5.13333	2	9	1	1	N
8807	2	5.26667	2	5	1	1	N
9154	2	5.4	2	10	1	1	Y
9085	2	5.46667	2	9	1	1	N
9140	1	5.46667	2	10	1	1	N
9099	1	5.5	2	10	2	1	N
9074	2	5.53333	2	9	2	1	Y
9032	1	5.56667	2	9	1	1	N
9159	1	5.56667	2	10	2	1	N
9254	1	5.63333	2	11	2	1	Y
8692	1	5.66667	2	3	1	2	Y
8797	1	5.66667	2	4	1	1	N
9306	2	5.66667	2	12	1	1	Y
9013	1	5.7	2	8	1	1	N
9088	1	5.73333	2	9	1	1	Y
9135	1	5.73333	2	10	1	1	N
8757	1	5.76667	2	4	1	1	Y
8964	1	5.8	2	8	1	1	N
9345	2	5.8	2	12	1	1	N
8870	1	5.86667	2	6	1	1	N
8994	2	5.86667	2	8	1	1	Y
9362	1	5.93333	2	12	1	1	N
8594	1	5.96667	2	1	2	1	Y
8920	1	5.96667	2	7	1	2	N
8656	2	6.06667	3	2	1	1	N
8984	1	6.06667	3	8	1	1	N
9051	1	6.1	3	9	1	1	N
9269	1	6.13333	3	12	1	1	N
8820	1	6.16667	3	5	1	1	Y
8679	1	6.2	3	3	2	1	N
8749	1	6.26667	3	4	1	1	Y
8985	1	6.26667	3	8	1	2	Y
9280	1	6.26667	3	12	1	1	Y
9349	1	6.3	3	12	1	1	N
8651	1	6.33333	3	2	1	1	N
8658	1	6.4	3	2	1	1	N
8659	2	6.4	3	2	2	1	N
9020	1	6.43333	3	8	1	1	Y
9101	2	6.43333	3	10	2	1	Y
9120	2	6.46667	3	10	1	1	N
8830	1	6.6	3	5	1	1	Y
9302	2	6.6	3	12	2	1	Y
8713	2	6.66667	3	3	1	1	Y
8825	2	6.66667	3	5	1	1	N
8818	1	6.7	3	5	1	1	N
8911	1	6.73333	3	6	1	2	N
8850	2	6.8	3	5	1	1	N
8715	1	6.83333	3	3	2	1	N
8888	1	6.86667	3	6	2	2	Y
8598	1	6.9	3	1	1	1	N
8806	1	6.96667	3	5	1	1	N
8690	2	7	3	3	1	1	N
8730	1	7	3	3	1	1	Y
8734	1	7	3	3	1	1	Y
8769	1	7	3	4	2	1	N
8981	1	7.03333	3	8	1	1	N
8805	1	7.1	3	5	1	1	N
8988	1	7.1	3	8	1	1	Y
9357	1	7.26667	3	12	2	2	N
9305	1	7.3	3	12	1	1	N
8636	1	7.33333	3	2	1	1	N
8902	2	7.33333	3	6	1	1	N
8824	1	7.36667	3	5	1	1	N
9116	2	7.36667	3	10	1	1	N
8774	2	7.53333	3	4	2	1	Y
9363	1	7.6	3	12	2	1	Y
8975	1	7.66667	3	8	1	1	N
8631	1	7.76667	3	2	1	1	N
8912	2	7.83333	3	6	1	1	N
8703	1	7.86667	3	3	1	1	N
9006	1	7.86667	3	8	1	1	N
9055	2	7.9	3	9	1	1	N
9206	2	7.93333	3	11	1	1	Y
8624	1	8	3	1	2	1	Y
9023	1	8.03333	3	8	1	1	N
9043	2	8.1	3	9	1	1	Y
8869	2	8.16667	3	6	1	1	N
8684	1	8.23333	3	3	1	2	N
9068	2	8.3	3	9	1	1	N
8750	1	8.33333	3	4	2	1	N
9062	1	8.33333	3	9	1	1	Y
9078	1	8.33333	3	9	1	1	Y
9107	2	8.33333	3	10	1	1	N
8816	1	8.5	3	5	1	2	N
8939	1	8.5	3	7	1	2	N
9122	2	8.56667	3	10	2	1	N
8792	1	8.63333	3	4	1	1	N
8827	1	8.63333	3	5	2	1	N
8663	2	8.7	3	2	1	1	N
9170	2	8.7	3	11	2	1	Y
8933	1	8.8	3	7	1	1	Y
8681	1	8.83333	3	3	1	1	N
9042	1	8.83333	3	9	1	1	N
9070	1	8.9	3	9	1	1	N
9323	1	8.9	3	12	1	1	Y
8653	2	9	3	2	2	1	N
8592	1	9.03333	3	1	1	1	N
8683	1	9.16667	3	3	1	1	N
9268	1	9.16667	3	11	2	1	Y
8733	1	9.23333	3	3	1	1	N
8782	2	9.23333	3	4	1	1	N
9289	1	9.26667	3	12	1	1	Y
8889	1	9.3	3	6	1	1	N
8859	2	9.33333	3	6	2	1	N
8956	1	9.33333	3	7	1	2	Y
8719	1	9.4	3	3	1	1	Y
8884	1	9.5	3	6	1	1	Y
8801	1	9.6	3	4	1	1	N
9232	1	9.63333	3	11	1	1	Y
8706	2	9.7	3	3	1	1	N
9290	2	9.7	3	11	1	1	N
8742	1	9.76667	3	4	1	1	N
8803	2	9.76667	3	5	1	1	N
8885	2	9.76667	3	6	1	2	Y
9245	1	9.76667	3	11	1	1	Y
9301	2	9.83333	3	12	1	1	Y
9209	1	9.86667	3	11	1	2	N
8860	2	9.96667	3	6	2	1	N
9030	1	10	3	9	1	1	N
9034	2	10	3	9	1	1	N
9076	1	10	3	9	1	1	N
9115	2	10	3	10	2	1	Y
9124	1	10	3	10	2	2	N
8790	1	10.0667	3	4	1	1	Y
9065	1	10.1	3	9	1	1	N
9336	1	10.1	3	12	1	1	N
9210	1	10.1333	3	11	1	1	N
9240	2	10.1333	3	11	2	1	N
9136	1	10.2	3	10	1	2	N
8662	1	10.2667	3	2	1	1	N
8725	1	10.2667	3	3	2	1	N
8930	2	10.3333	3	7	1	1	Y
9152	1	10.3333	3	10	2	1	N
8743	1	10.3667	3	4	1	1	Y
9272	2	10.4333	3	11	1	1	N
9166	1	10.4667	3	10	1	1	N
8982	2	10.5333	3	8	1	1	Y
8628	1	10.6	3	1	1	1	N
9187	2	10.6333	3	11	1	1	Y
8608	1	10.6667	3	1	1	1	N
9073	1	10.7	3	9	1	1	N
8944	1	10.7333	3	7	1	1	Y
9271	1	10.7333	3	12	1	1	N
9141	1	10.8667	3	10	1	1	Y
9233	1	10.8667	3	11	2	1	N
9064	2	10.9333	3	9	1	1	Y
8886	1	10.9667	3	6	1	1	N
9275	1	10.9667	3	12	1	1	Y
8841	1	11.0333	3	5	2	1	N
8847	2	11.0333	3	5	2	1	N
8935	2	11.0667	3	7	1	1	N
9057	1	11.1333	3	9	1	1	N
9134	1	11.1667	3	10	2	1	N
8678	2	11.2	3	3	1	1	N
9331	1	11.2	3	12	2	1	Y
8808	1	11.2667	3	5	1	2	N
8660	2	11.3	3	2	1	1	N
9083	1	11.4667	3	9	1	1	N
9200	1	11.5333	3	11	1	1	N
9291	1	11.5333	3	12	1	1	N
9278	2	11.5667	3	12	2	1	Y
8738	2	11.6333	3	4	1	1	N
8848	2	11.7	3	5	1	2	Y
9081	1	11.7	3	9	1	1	Y
9160	2	11.7333	3	10	1	1	N
8871	1	11.8333	3	6	2	1	N
8682	1	11.8667	3	3	2	1	Y
9104	2	11.9	3	10	1	1	Y
8997	1	12	4	8	1	2	Y
9196	1	12	4	11	2	1	N
8867	2	12.0333	4	6	1	1	N
9213	2	12.0333	4	11	2	1	N
9241	1	12.0667	4	11	1	1	N
9287	1	12.0667	4	12	1	1	Y
8815	1	12.1	4	5	1	1	N
8899	1	12.1	4	6	1	1	N
8693	1	12.1333	4	3	1	1	N
8785	1	12.1333	4	4	2	1	Y
8811	1	12.1667	4	5	1	1	Y
8922	2	12.2	4	7	1	2	N
9077	2	12.2333	4	9	1	1	N
9312	2	12.3	4	12	2	1	N
8661	1	12.3333	4	2	1	1	N
9222	2	12.3333	4	11	2	1	N
8674	2	12.3667	4	3	2	1	N
9153	1	12.3667	4	10	1	1	N
9250	1	12.3667	4	11	1	1	Y
9190	2	12.4	4	11	2	1	Y
8762	1	12.4333	4	4	1	1	N
8950	1	12.4333	4	7	1	1	Y
9229	1	12.4333	4	11	1	1	Y
9307	1	12.5667	4	12	1	1	N
9040	1	12.6667	4	9	1	2	N
9119	1	12.6667	4	10	2	1	Y
8903	2	12.7	4	6	1	1	N
9288	1	12.7	4	12	1	2	N
8687	2	12.8	4	3	1	1	N
9177	1	12.8333	4	11	1	1	N
8894	2	12.8667	4	6	1	1	Y
9094	2	12.9	4	10	1	1	N
8908	1	12.9333	4	6	1	1	Y
9053	2	12.9667	4	9	1	1	N
9061	1	12.9667	4	9	1	1	Y
9005	1	13.1	4	8	1	1	N
9218	2	13.1	4	11	2	1	N
9299	1	13.2333	4	12	2	1	Y
8617	1	13.2667	4	1	1	1	Y
9038	2	13.2667	4	9	2	1	Y
9037	1	13.3	4	9	1	1	Y
8817	1	13.3333	4	5	2	1	N
8969	2	13.3333	4	8	1	1	Y
8849	1	13.4	4	5	1	1	Y
9277	1	13.4	4	12	2	1	N
8772	1	13.4667	4	4	1	1	N
8766	1	13.6667	4	4	1	1	N
9179	1	13.8	4	11	2	1	N
8901	1	13.8667	4	6	1	1	Y
9131	2	13.9667	4	10	1	1	Y
8627	1	14.0333	4	1	1	1	N
8688	2	14.0333	4	3	1	1	N
8754	2	14.2667	4	4	1	1	N
9205	1	14.3667	4	11	2	1	N
8589	1	14.5	4	1	2	1	Y
9327	2	14.5	4	12	1	1	N
8793	1	14.5667	4	5	1	1	Y
9283	2	14.6333	4	12	1	1	N
8740	1	14.7	4	4	1	1	N
9165	1	14.7667	4	10	2	1	Y
8650	1	14.8	4	2	2	1	Y
8852	1	14.8333	4	5	2	1	Y
9048	1	14.8333	4	9	1	1	N
9219	2	14.9	4	11	2	1	N
8866	1	14.9333	4	6	2	2	N
8951	1	14.9333	4	7	2	1	N
8614	2	14.9667	4	1	1	1	Y
9082	1	14.9667	4	9	1	1	Y
9342	1	14.9667	4	12	1	1	Y
9188	1	15	4	11	2	1	N
8704	2	15.0667	4	3	2	1	N
9025	2	15.1333	4	8	1	1	N
8642	2	15.1667	4	2	2	1	N
8783	1	15.1667	4	4	1	1	Y
9216	2	15.1667	4	11	1	1	N
9066	1	15.2	4	9	1	2	N
9087	2	15.2667	4	9	2	1	Y
8593	1	15.3	4	12	1	2	N
9071	1	15.3	4	9	1	1	N
8718	1	15.3333	4	3	1	1	N
9347	1	15.3333	4	12	1	1	N
9353	1	15.3667	4	12	1	1	Y
8952	2	15.4	4	7	1	1	N
8937	1	15.4333	4	7	1	1	N
8924	1	15.4667	4	7	1	1	Y
9322	1	15.4667	4	12	1	2	Y
9010	1	15.5	4	8	1	1	Y
8613	2	15.6	4	1	1	1	Y
9117	1	15.6	4	10	2	1	N
8909	1	15.7	4	6	1	1	Y
8960	2	15.7	4	7	1	1	N
9284	2	15.7	4	12	2	1	N
9359	2	15.7667	4	12	1	1	N
9207	1	16.0333	4	11	2	1	N
9172	2	16.1	4	11	1	1	N
8868	2	16.3667	4	6	2	1	Y
9016	2	16.4333	4	8	1	1	N
9102	1	16.5	4	10	1	1	Y
9174	2	16.5	4	11	2	1	N
9351	1	16.5	4	12	1	1	Y
9173	2	16.5667	4	11	2	1	N
9340	1	16.6333	4	12	1	1	N
8877	1	16.6667	4	6	1	1	N
8752	1	16.7	4	4	2	1	N
9344	2	16.8667	4	12	2	1	Y
8844	2	16.9333	4	5	1	2	N
9021	2	16.9667	4	8	1	1	N
9309	1	17	4	12	1	2	Y
8587	1	17.0333	4	1	1	1	N
8916	1	17.1333	4	6	1	1	N
8928	1	17.1333	4	7	1	1	N
8943	1	17.1333	4	7	1	1	Y
9031	2	17.1333	4	9	2	1	Y
9128	1	17.3	4	10	1	1	Y
8705	1	17.3667	4	3	1	1	N
9123	1	17.4667	4	10	2	1	N
9127	2	17.4667	4	10	2	1	N
8836	1	17.5	4	5	1	1	Y
9211	1	17.6	4	11	2	1	N
9144	2	17.7	4	10	1	1	N
9089	2	17.7333	4	10	1	1	N
9237	1	17.7667	4	11	1	1	Y
8701	2	17.8667	4	3	1	1	N
8745	2	17.9333	4	4	1	1	Y
9113	2	18.0333	4	10	2	1	Y
8932	1	18.0667	4	7	1	1	Y
9056	2	18.0667	4	9	1	1	N
8694	2	18.1333	4	3	1	1	Y
9027	1	18.1333	4	8	1	1	Y
9343	2	18.1667	4	12	1	1	N
8833	1	18.3333	4	5	1	1	N
9157	1	18.4	4	10	1	1	N
9215	1	18.4	4	11	1	1	Y
8671	2	18.4667	4	3	1	1	Y
8822	1	18.5333	4	5	2	1	Y
9189	2	18.5333	4	11	1	1	N
9191	2	18.6333	4	11	2	1	N
8759	2	18.6667	4	4	2	1	N
8919	2	18.7667	4	7	1	2	N
9060	1	18.9333	4	9	1	1	Y
8780	2	18.9667	4	4	1	1	N
8696	2	19.0667	4	3	2	1	N
8691	2	19.2333	4	3	1	1	Y
9138	2	19.2667	4	10	1	1	N
9069	1	19.3	4	9	1	1	N
9227	1	19.3	4	11	2	1	N
9308	1	19.3333	4	12	1	1	Y
9220	1	19.4	4	11	1	1	N
8612	1	19.5333	4	1	1	2	Y
9352	1	20.0667	4	12	2	1	N
8666	1	20.1	4	2	2	1	N
8809	1	20.1	4	5	1	1	N
9182	1	20.1	4	11	2	1	Y
8645	2	20.1333	4	2	1	1	Y
8601	2	20.1667	4	1	2	1	N
9259	2	20.1667	4	11	2	1	N
8828	1	20.2	4	5	2	1	Y
9311	2	20.3333	4	12	1	1	Y
9114	1	20.4	4	10	1	1	N
8895	1	20.5333	4	6	1	1	Y
9332	2	20.5667	4	12	1	1	N
8680	1	20.6333	4	3	1	1	N
9247	2	20.7	4	11	2	1	N
9142	1	20.7333	4	10	2	1	Y
8893	2	20.7667	4	6	2	1	N
9162	2	20.8333	4	10	2	1	N
8910	2	20.9	4	6	1	1	N
9358	1	21	4	12	2	1	N
9300	1	21.1333	4	12	1	1	N
8768	1	21.1667	4	4	1	1	N
9175	1	21.2333	4	11	2	1	Y
9310	1	21.3333	4	12	1	2	Y
8700	2	21.6	4	3	2	1	N
8702	1	21.7333	4	3	1	1	Y
8990	1	21.8	4	8	1	1	Y
8668	2	21.8667	4	2	1	1	N
8654	1	21.9	4	2	2	1	N
8856	2	21.9	4	6	2	1	Y
9329	1	21.9	4	12	1	1	N
8776	1	22	4	4	1	1	N
9281	2	22	4	11	1	1	N
8854	2	22.1	4	5	1	1	N
9155	1	22.2333	4	10	1	1	Y
9266	1	22.2333	4	11	1	1	N
9326	1	22.5333	4	12	1	1	N
8953	1	22.6	4	7	1	2	Y
9132	1	22.7333	4	10	2	1	N
8675	2	22.9	4	3	1	1	Y
8858	1	22.9333	4	6	1	1	N
8778	2	23.2667	4	4	1	1	Y
8948	1	23.4667	4	7	1	1	N
8753	1	23.5667	4	4	2	1	Y
9198	2	23.7333	4	11	2	1	N
8802	1	23.9333	4	5	2	1	Y
9212	1	24.2333	5	11	1	1	N
8887	1	24.2667	5	6	1	2	N
8664	1	24.8	5	2	2	1	Y
9058	1	25.0667	5	9	2	1	Y
8791	2	25.5	5	5	2	1	Y
9303	2	25.8	5	12	1	1	N
9355	1	25.8	5	12	2	1	Y
9041	2	26.1	5	9	1	1	Y
9176	1	26.3333	5	11	1	1	N
8810	2	26.5667	5	5	1	1	N
9346	1	26.5667	5	12	2	1	Y
8591	2	26.6667	5	1	1	1	Y
9143	2	27.3	5	10	2	1	N
9092	1	27.3333	5	10	1	1	N
9318	1	27.8	5	12	1	1	N
8676	2	28.2	5	3	1	1	N
8987	2	28.3	5	4	1	1	Y
9256	2	28.5667	5	11	1	1	N
8974	2	28.9	5	8	1	1	N
8954	1	29.0667	5	7	1	1	N
9264	1	29.4667	5	11	1	1	N
9339	1	29.7667	5	12	1	2	N
9090	1	29.8667	5	10	1	1	N
9221	2	30.7667	5	11	2	1	N
9313	2	31.0333	5	12	1	1	Y
9121	2	31.0667	5	10	1	1	Y
8812	1	31.1	5	5	2	1	N
8634	2	31.5	5	2	1	1	N
9046	2	31.8333	5	9	1	2	N
9244	2	32.2	5	11	1	1	Y
9335	1	32.3667	5	12	1	1	N
8618	1	32.4333	5	1	1	1	N
9148	2	33.5	5	10	2	1	Y
8845	1	33.5667	5	5	2	1	N
8647	1	34.2667	5	2	1	1	Y
9324	1	34.3333	5	12	2	1	N
9184	1	34.5667	5	11	1	1	N
8717	1	35	5	3	2	1	N
8976	1	38.1333	5	8	1	1	N
9251	1	38.2333	5	11	1	1	N
9223	2	38.7333	5	11	1	1	N
8665	1	39.8333	5	2	2	1	Y
8670	1	40.2	5	3	2	2	N
9293	2	40.4	5	12	2	1	N
8861	2	40.4333	5	5	1	1	N
9192	1	40.4333	5	11	1	1	N
8770	2	40.5333	5	4	1	1	N
9183	1	40.8667	5	11	1	1	N
9208	1	41	5	11	1	1	Y
9039	1	41.1333	5	9	1	1	N
8635	2	41.5	5	2	1	1	N
8727	1	42.2667	5	3	1	1	Y
8623	1	43.2	5	1	2	1	Y
8773	1	43.6667	5	4	1	1	N
8995	2	44	5	8	1	1	Y
8826	2	44.2667	5	5	1	1	N
8971	2	44.6333	5	8	1	1	Y
9168	1	44.9667	5	10	2	1	N
9315	1	45.1667	5	12	1	1	N
9035	2	45.4	5	9	1	1	Y
9249	2	45.6667	5	11	1	1	N
9292	1	46.0667	5	12	1	1	Y
8949	2	46.1333	5	7	1	1	Y
9018	2	46.2333	5	8	1	2	N
9273	2	47.0333	5	12	2	1	N
8906	2	47.3	5	6	1	1	N
9017	2	47.4667	5	8	1	1	N
8829	1	48	5	5	1	1	N
9270	1	48.1667	5	12	2	1	Y
9203	2	48.3667	5	11	1	1	N
9338	2	48.3667	5	12	1	1	Y
8597	1	48.6667	5	1	1	1	Y
8775	2	50.0667	5	4	1	1	N
9276	2	50.1667	5	12	1	1	N
9185	1	50.4667	5	11	1	1	N
9294	2	51.3	5	12	1	1	Y
9106	1	52.7667	5	10	1	2	Y
8838	2	53.2667	5	5	1	2	Y
9194	2	53.7667	5	11	1	2	N
8779	1	54.4	5	4	2	1	N
9004	1	55.1	5	8	1	1	N
9354	1	55.9667	5	12	2	1	N
9108	2	56.6333	5	10	1	1	Y
8929	1	57.1333	5	7	1	1	N
8941	2	58.1333	5	7	2	1	Y
8581	1	59.3667	5	1	1	2	Y
9297	2	59.3667	5	12	1	1	N

## Sheet: data of 2014
number	sex	age（m）	age group	date of sample collection（m）	Ra (Kit)	Ad (PCR)	HAD
9447	1	0.133333	1	2	1	1	N		note：
9478	2	0.166667	1	2	1	1	N		sex	1	male
9455	2	0.233333	1	2	2	1	N			2	female
9516	2	0.266667	1	3	1	1	Y		age group	1	＜1m
9777	1	0.266667	1	7	1	1	N			2	≥1m-＜6m
9852	1	0.266667	1	8	1	1	N			3	≥6m-＜12m
9964	1	0.266667	1	10	1	1	N			4	≥12m-＜24m
9727	2	0.3	1	6	2	1	Y			5	≥24m-＜60m
9799	1	0.333333	1	7	1	1	N		Ra	rotavirus
9835	1	0.333333	1	7	1	1	N			1	negative
10250	1	0.333333	1	12	1	1	N			2	positive
9473	2	0.4	1	2	1	1	Y		Ad	adenovirus
10226	2	0.466667	1	12	1	1	N			1	negative
9572	1	0.5	1	4	2	1	N			2	positive
10272	2	0.5	1	12	1	1	N		HAD	hospital-acquired diarrhea
9842	1	0.533333	1	8	1	1	N			N	no
9418	2	0.566667	1	1	1	1	Y			Y	yes
9726	2	0.566667	1	6	2	1	Y		（m）	month
9778	1	0.566667	1	7	1	1	N
10265	1	0.566667	1	12	1	1	N
9560	1	0.6	1	4	2	1	N
9755	2	0.6	1	6	1	1	N
9918	1	0.6	1	9	1	1	N
10163	1	0.6	1	12	1	1	N
10228	1	0.6	1	12	1	1	Y
9531	2	0.633333	1	3	1	1	Y
10242	1	0.633333	1	12	1	1	N
9414	1	0.666667	1	1	1	1	N
9927	1	0.666667	1	9	2	1	Y
9928	1	0.666667	1	9	2	1	Y
10116	1	0.666667	1	11	1	1	N
9535	2	0.7	1	3	1	1	Y
10142	2	0.7	1	11	2	1	N
10179	2	0.7	1	12	1	1	Y
10224	1	0.7	1	12	1	2	Y
9434	2	0.733333	1	2	2	1	Y
9780	2	0.733333	1	7	1	1	N
10043	1	0.733333	1	11	1	1	N
10201	2	0.733333	1	12	2	1	Y
9831	1	0.766667	1	8	1	1	N
10110	2	0.766667	1	11	1	1	Y
10114	1	0.766667	1	11	1	1	N
10225	2	0.766667	1	12	2	1	N
9454	2	0.8	1	2	1	1	N
9845	1	0.8	1	7	2	1	N
9946	2	0.8	1	9	1	1	N
9384	1	0.833333	1	1	2	1	Y
9754	1	0.833333	1	6	1	1	N
9812	1	0.833333	1	7	1	1	N
9816	1	0.866667	1	7	1	1	N
10180	2	0.866667	1	12	1	1	N
9977	1	0.933333	1	10	1	1	Y
9978	2	0.933333	1	10	1	1	N
10131	1	0.933333	1	11	1	1	N
10213	2	0.933333	1	12	1	1	N
9891	2	0.966667	1	9	1	1	N
9931	1	0.966667	1	9	1	1	N
9397	2	1	2	1	2	1	N
9435	2	1	2	2	2	1	Y
9776	1	1	2	7	2	1	Y
10052	1	1	2	11	2	1	N
9955	2	1.03333	2	10	1	1	Y
10196	1	1.03333	2	12	2	1	N
9957	2	1.06667	2	10	1	1	N
9648	2	1.13333	2	5	1	1	N
9765	2	1.13333	2	7	1	1	N
9834	1	1.13333	2	8	2	1	Y
10189	1	1.13333	2	12	1	1	N
9926	2	1.16667	2	9	1	1	Y
10212	1	1.16667	2	12	2	1	N
9794	1	1.2	2	7	1	1	N
9934	1	1.2	2	9	1	1	N
10087	2	1.2	2	11	1	1	N
10159	1	1.2	2	11	2	1	N
9472	2	1.23333	2	2	1	1	N
9501	1	1.23333	2	3	2	1	N
9992	1	1.23333	2	10	1	1	N
9512	1	1.26667	2	3	1	1	N
9819	1	1.26667	2	7	1	1	N
10241	2	1.26667	2	12	1	1	Y
9474	1	1.3	2	2	1	1	Y
9741	1	1.3	2	6	1	1	N
9938	1	1.3	2	9	1	1	N
10101	1	1.3	2	11	2	1	N
10270	2	1.3	2	12	1	1	Y
9400	1	1.33333	2	1	1	2	N
9877	2	1.33333	2	8	2	1	N
10160	2	1.33333	2	11	2	1	N
9500	1	1.36667	2	3	2	1	N
9806	1	1.4	2	7	1	1	N
9526	2	1.46667	2	3	1	1	N
9690	2	1.46667	2	6	1	1	N
9920	2	1.46667	2	9	1	1	N
9542	1	1.5	2	3	1	1	N
9381	2	1.53333	2	1	1	1	N
10071	1	1.53333	2	11	1	1	N
9403	2	1.56667	2	1	1	1	N
9761	1	1.6	2	6	1	1	N
10119	1	1.6	2	11	2	1	N
9929	2	1.63333	2	9	1	1	N
9996	2	1.63333	2	10	1	1	N
10135	1	1.63333	2	11	1	1	N
9661	1	1.66667	2	5	2	1	N
10267	2	1.7	2	12	1	1	N
10058	1	1.73333	2	11	1	1	N
9626	1	1.8	2	4	2	1	N
9504	1	1.83333	2	3	1	1	N
10227	2	1.83333	2	12	1	2	N
10243	2	1.83333	2	12	1	1	N
9498	1	1.86667	2	3	1	1	N
10259	1	1.86667	2	12	2	1	Y
9393	1	1.93333	2	1	1	1	Y
9407	1	1.93333	2	1	1	1	N
9795	2	1.93333	2	7	1	1	N
10115	2	1.93333	2	11	1	1	N
9552	1	1.96667	2	3	2	1	Y
9813	1	1.96667	2	7	1	1	N
9837	1	1.96667	2	8	1	1	N
9856	1	2	2	8	1	1	N
9666	1	2.03333	2	5	1	1	N
9449	1	2.1	2	2	1	1	N
9862	1	2.1	2	8	1	1	N
10003	2	2.13333	2	10	1	1	N
10051	1	2.13333	2	10	2	1	N
9808	1	2.16667	2	7	1	1	N
10208	2	2.2	2	12	1	1	N
9895	1	2.23333	2	9	1	1	Y
10236	1	2.23333	2	12	2	1	Y
9583	1	2.26667	2	4	1	1	N
9710	1	2.26667	2	6	1	1	N
9823	1	2.26667	2	7	1	1	N
10188	2	2.26667	2	12	2	1	N
9604	2	2.33333	2	4	1	1	N
10012	1	2.33333	2	10	2	2	Y
9373	2	2.36667	2	1	2	1	N
9961	2	2.36667	2	10	1	1	N
10057	1	2.4	2	11	1	1	N
9482	1	2.5	2	2	1	1	Y
9663	1	2.5	2	5	1	1	N
9577	1	2.53333	2	4	2	1	N
9597	1	2.53333	2	4	1	1	N
9871	2	2.56667	2	8	1	1	N
9724	1	2.63333	2	6	1	1	N
9593	1	2.66667	2	4	1	1	Y
9751	1	2.7	2	6	1	1	Y
10232	1	2.7	2	12	1	1	N
9717	1	2.76667	2	6	1	2	N
10155	2	2.86667	2	12	2	1	Y
9520	1	2.9	2	3	1	1	N
9675	2	2.93333	2	5	2	1	Y
9588	2	2.96667	2	4	2	1	Y
9631	1	2.96667	2	5	2	1	N
9514	1	3	2	3	1	1	N
9736	1	3	2	6	1	1	N
9922	1	3	2	9	1	1	Y
9985	1	3.03333	2	10	1	2	Y
9404	2	3.1	2	1	1	1	N
10264	1	3.1	2	12	1	1	Y
9487	1	3.13333	2	2	1	1	N
9678	1	3.13333	2	5	2	1	Y
9952	2	3.13333	2	9	1	1	N
9680	1	3.16667	2	5	2	1	Y
9486	2	3.2	2	2	1	1	N
9590	1	3.23333	2	4	2	1	Y
10237	2	3.23333	2	12	1	1	N
9951	2	3.26667	2	9	1	1	Y
9598	1	3.3	2	4	1	1	Y
9860	1	3.3	2	8	1	1	N
10152	2	3.33333	2	12	1	1	N
10199	2	3.33333	2	12	2	1	Y
10024	1	3.36667	2	10	2	1	Y
10193	1	3.46667	2	12	2	1	Y
9853	1	3.5	2	8	1	1	N
10216	1	3.53333	2	12	1	1	Y
9662	1	3.66667	2	5	1	2	N
9683	1	3.66667	2	5	1	1	N
9811	1	3.66667	2	7	1	1	Y
10081	2	3.66667	2	11	1	1	N
9756	2	3.73333	2	6	1	1	N
9633	2	3.76667	2	5	2	1	N
9897	2	3.83333	2	9	1	1	N
9692	1	3.9	2	6	1	1	N
9705	1	3.9	2	6	2	1	Y
10218	1	3.93333	2	12	2	1	N
9937	1	4	2	9	1	1	N
9369	1	4.03333	2	1	1	2	N
9647	2	4.03333	2	5	1	1	N
9674	1	4.03333	2	5	1	1	N
9762	2	4.03333	2	6	1	2	N
9497	2	4.06667	2	2	2	1	N
9742	1	4.06667	2	6	1	1	Y
9665	1	4.1	2	5	1	1	N
10118	1	4.1	2	11	2	1	Y
9873	1	4.13333	2	8	1	1	N
9685	1	4.16667	2	6	1	1	N
10138	1	4.16667	2	11	1	1	Y
9781	2	4.2	2	7	1	1	N
10158	1	4.26667	2	12	1	1	Y
9546	1	4.33333	2	3	1	2	Y
10094	1	4.43333	2	11	1	1	N
9670	1	4.5	2	5	1	1	N
10124	2	4.53333	2	11	2	1	N
9846	1	4.66667	2	8	1	1	N
10133	2	4.66667	2	11	1	1	N
9838	1	4.73333	2	8	1	1	N
9991	2	4.73333	2	10	1	2	N
10085	1	4.76667	2	11	2	1	N
10239	1	4.86667	2	12	2	1	N
9673	2	4.96667	2	5	1	1	N
9401	1	5.03333	2	1	1	1	Y
9900	1	5.03333	2	9	1	1	N
9543	2	5.06667	2	3	1	1	N
10211	1	5.06667	2	12	1	1	Y
9587	1	5.1	2	4	1	1	N
9850	1	5.1	2	8	1	1	N
10121	1	5.1	2	11	1	1	Y
10123	2	5.1	2	11	2	1	Y
10147	2	5.23333	2	11	1	1	N
9645	1	5.33333	2	5	1	1	N
9878	2	5.43333	2	8	1	1	N
10086	1	5.43333	2	11	1	1	N
10244	1	5.43333	2	12	1	1	N
9786	1	5.46667	2	7	1	1	Y
9635	1	5.5	2	5	2	1	Y
9899	1	5.53333	2	9	1	1	N
10020	2	5.56667	2	10	1	1	Y
9809	1	5.6	2	7	2	1	Y
9798	1	5.66667	2	7	1	1	Y
9833	1	5.66667	2	8	1	1	Y
10076	2	5.7	2	11	1	2	Y
9889	2	5.76667	2	8	1	1	N
9519	1	5.8	2	3	1	1	N
9818	1	5.8	2	7	1	1	Y
9828	1	5.8	2	7	1	1	N
9790	1	5.83333	2	7	1	1	N
10084	2	5.83333	2	11	1	1	Y
9629	1	5.96667	2	5	1	2	N
10018	1	5.96667	2	10	1	1	Y
9464	1	6	3	2	1	1	N
10088	1	6	3	11	2	1	N
9394	1	6.03333	3	1	2	1	Y
10146	1	6.1	3	11	2	1	Y
10191	1	6.1	3	12	2	1	N
9411	1	6.13333	3	1	1	1	N
9916	2	6.13333	3	9	1	1	N
9960	1	6.13333	3	10	1	1	Y
10070	1	6.13333	3	11	2	1	Y
9793	1	6.2	3	7	1	1	N
9544	1	6.23333	3	3	1	1	Y
9412	2	6.26667	3	1	1	1	N
9612	1	6.26667	3	4	2	1	Y
9973	1	6.36667	3	10	1	1	Y
9913	1	6.4	3	9	1	1	N
9966	2	6.4	3	10	1	1	Y
9627	1	6.46667	3	5	1	1	N
9829	1	6.5	3	8	1	1	N
9374	1	6.56667	3	1	1	1	Y
9672	2	6.63333	3	5	2	1	N
10001	1	6.63333	3	10	1	1	N
10202	1	6.63333	3	12	1	1	N
9365	1	6.66667	3	1	1	1	N
9721	1	6.66667	3	6	1	2	N
9596	1	6.73333	3	4	1	1	N
9399	2	6.76667	3	1	1	2	Y
9715	1	6.76667	3	6	1	1	Y
9707	1	6.83333	3	6	1	1	N
9402	2	6.86667	3	1	1	1	Y
9592	2	6.86667	3	4	1	1	Y
10209	1	6.93333	3	12	1	1	N
9939	1	6.96667	3	9	1	2	N
9513	1	7	3	3	1	1	N
9492	1	7.03333	3	3	1	1	Y
9540	1	7.06667	3	3	1	1	N
10165	1	7.13333	3	12	2	1	N
9994	2	7.23333	3	10	1	1	Y
10254	1	7.23333	3	12	2	1	N
9579	1	7.3	3	4	2	1	Y
9608	1	7.3	3	4	1	1	N
9948	1	7.3	3	9	1	1	N
9388	2	7.33333	3	1	1	1	N
9684	1	7.33333	3	6	1	1	Y
10004	1	7.33333	3	10	1	1	Y
9651	1	7.5	3	5	1	1	N
10034	1	7.5	3	10	2	1	N
10145	1	7.53333	3	11	1	2	Y
9667	1	7.56667	3	5	1	1	N
9711	1	7.56667	3	6	2	1	Y
10183	2	7.56667	3	12	1	1	N
9617	1	7.6	3	4	1	1	Y
10108	1	7.6	3	11	1	1	N
9423	1	7.63333	3	1	1	1	Y
9748	1	7.7	3	6	1	1	N
9511	1	7.73333	3	3	1	1	N
9904	1	7.73333	3	9	1	1	N
9953	1	7.73333	3	9	1	1	N
9541	2	7.76667	3	3	1	1	Y
9553	1	7.76667	3	3	1	1	N
9735	1	7.76667	3	6	2	1	N
10206	2	7.86667	3	12	1	1	N
10185	1	8	3	12	2	1	Y
9844	1	8.03333	3	8	1	1	Y
10169	1	8.06667	3	12	2	1	N
9903	1	8.1	3	9	1	1	N
9981	2	8.13333	3	10	1	1	Y
9689	2	8.2	3	6	1	1	N
9415	2	8.23333	3	1	1	1	N
9840	1	8.26667	3	8	1	2	N
9739	1	8.4	3	6	1	2	N
9610	1	8.43333	3	4	1	1	N
9925	1	8.43333	3	9	1	1	N
9422	1	8.53333	3	1	1	1	N
10056	2	8.56667	3	11	2	1	Y
10089	2	8.56667	3	11	1	1	Y
10017	1	8.6	3	10	1	1	Y
9506	1	8.63333	3	3	1	1	Y
9602	2	8.63333	3	4	1	1	Y
9624	2	8.63333	3	5	2	1	N
9874	2	8.63333	3	8	1	1	Y
9814	1	8.66667	3	7	1	1	N
9564	1	8.7	3	4	1	1	N
9824	1	8.76667	3	7	1	1	Y
9559	1	8.93333	3	4	1	1	N
9457	1	8.96667	3	2	1	1	Y
9763	1	9	3	7	1	1	Y
9875	1	9	3	8	1	2	N
9887	1	9	3	8	1	1	N
10060	1	9.03333	3	11	1	1	Y
9452	2	9.06667	3	2	2	1	Y
9969	2	9.06667	3	10	1	1	N
9453	2	9.1	3	2	2	1	Y
10126	1	9.1	3	11	2	1	Y
9632	1	9.13333	3	5	2	1	Y
9716	2	9.13333	3	6	1	1	N
9785	1	9.2	3	7	1	1	N
10186	2	9.23333	3	12	1	1	N
9696	2	9.26667	3	6	1	1	N
10207	2	9.26667	3	12	1	1	Y
10117	1	9.3	3	11	2	2	Y
10203	1	9.3	3	12	1	1	N
9792	2	9.33333	3	7	1	1	N
9898	1	9.36667	3	9	1	2	N
10223	1	9.36667	3	12	1	1	N
10184	1	9.4	3	12	2	1	Y
9468	1	9.46667	3	2	1	1	N
9591	2	9.46667	3	4	2	1	N
9989	2	9.6	3	10	1	2	N
10090	2	9.6	3	11	1	1	Y
9548	1	9.63333	3	3	1	1	Y
9439	2	9.66667	3	2	2	2	Y
9854	1	9.66667	3	8	1	1	Y
10025	1	9.66667	3	10	2	1	Y
10106	1	9.66667	3	11	2	1	Y
9659	1	9.7	3	5	1	1	Y
9815	1	9.7	3	7	1	1	N
10036	1	9.7	3	10	2	1	N
9941	1	9.86667	3	9	1	1	N
10219	1	9.93333	3	12	2	1	N
9580	1	10	3	4	1	2	N
10127	1	10	3	11	1	1	N
10010	1	10.1333	3	10	1	1	Y
10233	1	10.1333	3	12	1	1	Y
9532	1	10.1667	3	3	1	1	Y
9601	1	10.1667	3	4	1	2	Y
10151	2	10.1667	3	12	1	1	N
9730	1	10.2	3	6	1	1	Y
9364	1	10.2333	3	1	2	1	Y
9967	2	10.2667	3	10	1	2	Y
9841	1	10.3	3	8	1	1	N
10112	1	10.3	3	11	1	2	N
9805	2	10.3333	3	7	1	1	N
10019	2	10.3333	3	10	1	1	Y
10136	2	10.3333	3	11	1	1	N
9688	1	10.4	3	6	1	2	N
9719	2	10.4	3	6	2	1	Y
9525	1	10.4333	3	3	2	1	N
9586	1	10.4333	3	4	2	1	N
9771	2	10.4333	3	7	1	1	N
10096	2	10.4667	3	11	2	1	N
10210	2	10.5	3	12	1	1	N
9988	1	10.5333	3	10	1	2	N
9489	1	10.6	3	2	2	1	Y
9437	2	10.6333	3	2	1	1	N
10170	1	10.6333	3	12	1	1	N
10102	1	10.7	3	11	1	1	N
9703	2	10.7333	3	6	1	1	Y
9636	1	10.7667	3	5	1	2	N
10068	2	10.7667	3	11	2	1	Y
10205	2	10.8	3	12	1	2	Y
9660	2	10.8333	3	5	1	1	N
9694	1	10.8333	3	6	1	1	N
10054	1	10.8667	3	11	1	1	N
10093	1	10.9	3	11	2	1	N
9485	1	10.9333	3	2	1	1	N
9858	1	11	3	8	1	1	N
9770	1	11.0333	3	7	1	1	Y
9432	2	11.1333	3	2	1	1	N
9566	1	11.1333	3	7	1	1	Y
9456	2	11.2	3	2	1	1	N
9505	1	11.2333	3	3	1	1	N
9700	2	11.2333	3	6	1	1	N
10132	2	11.2333	3	11	1	1	N
10083	1	11.4	3	11	1	1	N
9389	1	11.5333	3	1	1	1	N
9921	1	11.5333	3	9	2	1	N
10037	2	11.6	3	10	2	1	N
10120	2	11.6	3	11	1	2	Y
9471	2	11.6333	3	2	1	1	Y
9855	1	11.6333	3	8	1	1	N
9605	2	11.7333	3	4	1	1	N
9861	1	11.7333	3	8	1	1	N
9757	2	11.7667	3	6	1	1	Y
9466	1	11.9333	3	2	1	1	Y
9729	1	11.9333	3	6	1	1	Y
10263	2	11.9333	3	12	1	1	N
9459	1	12	4	2	1	1	N
9510	1	12.1	4	3	1	1	Y
10172	1	12.2	4	12	1	1	N
9859	1	12.2333	4	8	1	1	N
10065	1	12.2333	4	11	2	1	Y
9932	1	12.3333	4	9	1	1	Y
9997	1	12.3333	4	10	2	2	Y
9983	1	12.3667	4	10	1	1	N
9760	2	12.4333	4	6	1	2	N
9933	2	12.4667	4	9	1	1	N
9589	1	12.5	4	4	1	1	Y
9986	2	12.6333	4	10	1	2	N
10109	1	12.6667	4	11	2	1	Y
10234	1	12.6667	4	12	2	1	Y
9582	1	12.7	4	4	1	1	Y
9885	2	12.7	4	8	2	1	N
10255	1	12.7667	4	12	2	1	Y
9496	1	12.8	4	3	1	2	Y
9656	1	12.8333	4	5	1	1	Y
10167	2	12.8667	4	12	1	1	Y
9396	1	12.9	4	1	2	1	N
9371	1	12.9333	4	1	1	1	Y
9917	2	12.9667	4	9	2	1	N
10038	2	12.9667	4	10	2	1	Y
9385	1	13	4	1	1	1	N
9462	1	13	4	2	2	1	N
9480	1	13	4	2	1	1	N
9539	1	13	4	3	2	1	Y
9600	1	13	4	4	1	1	N
9709	2	13	4	6	1	1	N
9712	1	13	4	6	1	1	Y
9745	2	13	4	6	1	1	N
9779	1	13	4	7	1	1	Y
10022	2	13	4	10	1	1	Y
10026	1	13	4	10	1	1	N
10035	1	13	4	10	1	1	N
10078	1	13	4	11	2	1	Y
10091	1	13	4	11	2	1	N
10154	1	13	4	11	2	1	N
10168	1	13	4	12	1	1	Y
10194	1	13	4	12	2	1	Y
9367	1	13.8333	4	1	1	2	Y
9446	2	14	4	2	1	1	N
9534	2	14.0333	4	3	1	1	Y
10174	2	14.0667	4	12	1	1	N
10198	1	14.1667	4	12	2	1	Y
9802	1	14.2	4	7	1	1	N
9469	2	14.2333	4	2	1	1	N
9947	2	14.2667	4	9	1	1	N
9643	1	14.3	4	5	1	1	N
9515	2	14.3333	4	3	2	1	N
9499	2	14.3667	4	3	1	1	Y
9536	1	14.3667	4	3	1	2	N
9554	1	14.4	4	4	1	1	N
9622	1	14.4	4	5	2	2	N
9528	1	14.4667	4	3	1	1	N
9722	1	14.5667	4	6	2	1	Y
9993	1	14.5667	4	10	1	1	Y
9883	1	14.6667	4	8	1	1	N
9759	2	14.7	4	6	1	1	N
10190	2	14.7333	4	12	1	1	Y
9905	1	14.7667	4	9	1	1	Y
10251	1	14.7667	4	12	2	1	N
9493	1	14.8667	4	3	1	1	N
10033	2	14.9333	4	10	2	1	Y
10002	1	15.0333	4	10	1	1	N
10059	1	15.0333	4	11	1	1	N
9398	2	15.0667	4	1	2	1	Y
10000	2	15.1667	4	10	2	1	Y
9555	1	15.2667	4	4	1	1	Y
9616	1	15.3	4	4	2	1	N
10164	1	15.3333	4	12	1	2	N
9764	1	15.3667	4	7	1	2	N
9533	2	15.4333	4	3	2	1	Y
9383	1	15.5	4	1	1	1	N
9827	1	15.5667	4	8	1	2	N
10166	2	15.6333	4	12	1	1	N
9558	2	15.6667	4	4	1	1	N
9377	2	15.8667	4	1	2	1	N
9370	2	15.9	4	1	1	1	Y
9965	1	15.9	4	10	1	1	N
9679	2	16	4	5	1	1	Y
10064	1	16.2333	4	11	2	1	N
9419	1	16.2667	4	1	1	1	N
9625	1	16.3667	4	5	1	1	N
9728	1	16.4	4	6	2	1	Y
10044	1	16.4667	4	11	2	1	N
9807	1	16.5333	4	7	1	1	N
9987	2	16.7333	4	10	1	1	Y
10014	1	16.7333	4	10	1	1	N
10048	1	16.7333	4	11	2	1	Y
9429	1	16.9	4	1	1	2	Y
9888	2	16.9	4	8	1	2	Y
9573	2	16.9333	4	4	2	1	N
9882	1	16.9333	4	8	1	1	N
10103	2	16.9333	4	11	1	1	N
9549	1	17.0667	4	3	1	1	N
9430	2	17.1333	4	1	1	1	N
9999	2	17.2	4	10	1	1	N
10053	2	17.2	4	11	1	2	N
9448	1	17.2667	4	2	1	1	Y
9676	1	17.3667	4	5	1	1	N
10040	1	17.3667	4	10	2	1	Y
9650	2	17.4	4	5	2	1	Y
9825	1	17.4667	4	7	1	2	Y
10039	1	17.6667	4	10	2	1	Y
9963	1	17.8	4	10	1	1	Y
10273	2	17.9667	4	12	1	1	N
10045	2	18	4	11	1	1	Y
10215	1	18	4	12	1	1	N
9758	2	18.0667	4	6	1	1	Y
9413	2	18.1333	4	1	1	1	Y
9884	1	18.1333	4	8	1	1	Y
10150	2	18.1667	4	12	1	1	Y
9524	1	18.2333	4	3	1	1	Y
9686	1	18.3	4	5	1	1	N
9982	1	18.4	4	10	1	1	Y
10245	1	18.4	4	12	1	1	N
9743	1	18.4333	4	6	1	1	Y
9962	1	18.5333	4	10	1	1	Y
10128	1	18.5667	4	11	1	1	N
9461	1	18.6667	4	2	1	1	Y
9523	2	18.6667	4	3	1	1	Y
9570	1	18.7333	4	4	2	1	N
9594	2	18.9333	4	4	2	1	N
10113	1	18.9333	4	11	1	1	Y
9788	1	18.9667	4	7	1	1	N
10008	1	18.9667	4	10	1	1	N
10066	1	19	4	11	1	1	N
9863	1	19.2667	4	8	2	1	N
10153	1	19.3667	4	11	2	1	N
10177	1	19.5667	4	12	2	1	Y
9968	1	19.6333	4	10	1	1	N
10178	1	19.6667	4	12	1	1	Y
9644	2	19.7	4	5	1	1	N
9720	2	19.7	4	6	1	1	N
10187	1	19.8	4	12	2	1	N
10100	1	19.8333	4	11	2	1	N
9914	1	19.8667	4	9	1	1	N
10143	1	19.8667	4	11	2	1	N
10140	1	19.9667	4	11	1	1	Y
9470	1	20	4	2	1	1	Y
9894	1	20	4	9	1	1	N
10231	1	20	4	12	1	1	Y
9529	1	20.0667	4	3	1	1	Y
9668	1	20.0667	4	5	2	1	N
9984	2	20.2	4	10	1	2	N
9441	1	20.2667	4	2	1	1	N
9375	1	20.3	4	1	1	1	Y
9657	2	20.3	4	5	1	1	Y
9390	1	20.3333	4	1	1	1	Y
9508	2	20.4333	4	3	1	1	N
9575	2	20.6	4	4	1	1	N
10013	2	20.7667	4	10	1	1	N
9484	1	20.8	4	2	1	1	Y
9752	1	20.8	4	6	1	1	Y
10220	2	20.8	4	12	2	1	N
9427	1	21.1	4	1	1	1	N
9450	2	21.1	4	2	2	1	N
10221	2	21.1333	4	12	2	1	N
9970	1	21.4333	4	10	1	1	Y
9892	1	21.8667	4	8	1	1	N
9702	1	21.9	4	6	1	1	N
9421	2	22	4	1	1	1	Y
9507	1	22	4	3	1	2	Y
9550	1	22	4	3	1	1	N
9796	2	22	4	7	1	1	N
9866	1	22	4	8	2	1	N
9881	2	22	4	8	1	1	N
9901	2	22	4	9	1	1	N
9907	2	22	4	9	1	1	N
9908	2	22	4	9	1	1	N
10028	1	22	4	10	2	1	Y
10047	1	22	4	10	1	1	N
10049	2	22	4	10	1	1	Y
10176	2	22	4	12	2	1	N
10238	2	22	4	12	2	1	Y
9567	1	23	4	4	1	1	N
9578	2	23	4	4	1	1	Y
9893	1	23	4	8	1	1	N
10148	2	23	4	12	1	1	Y
10266	1	24	5	12	2	1	Y
9465	1	24.1	5	2	1	1	N
10099	1	24.2	5	11	2	1	Y
9433	1	24.5667	5	1	1	1	N
9576	1	24.6333	5	4	1	1	N
9995	2	24.6667	5	10	1	1	Y
9902	2	24.7667	5	9	1	1	N
9654	2	24.8	5	5	1	1	N
10247	2	24.8333	5	12	2	1	Y
9744	1	25	5	6	2	1	N
10095	1	25	5	11	1	1	N
10009	2	25.0667	5	10	1	1	Y
9869	1	25.1	5	8	1	1	Y
9769	1	25.2667	5	7	1	1	Y
9424	2	25.3667	5	1	1	1	N
9623	1	25.4667	5	5	2	1	Y
9879	1	25.7	5	8	1	1	N
9876	1	25.7667	5	8	1	2	N
10217	1	25.8333	5	12	2	1	Y
9372	1	26.0333	5	1	1	1	Y
9405	1	26.4	5	1	1	1	Y
10182	1	26.4	5	12	2	1	Y
9619	1	26.4667	5	4	1	1	Y
10204	1	26.5333	5	12	1	1	Y
10253	1	26.6667	5	12	1	1	N
9880	2	26.8667	5	8	1	1	Y
9923	2	27.0667	5	9	1	1	Y
9527	2	27.5333	5	3	1	1	N
9896	2	27.7	5	9	1	1	N
10235	2	28	5	12	2	1	Y
10257	1	28.1	5	12	1	1	N
9495	1	28.1333	5	3	1	1	N
10149	1	28.1333	5	11	1	1	Y
9557	1	28.4	5	4	1	1	Y
10197	1	28.4333	5	12	1	1	Y
9958	2	28.5667	5	10	1	1	N
9848	1	28.8333	5	8	1	1	N
9425	2	29	5	1	1	1	N
9445	1	29.2	5	2	1	2	Y
10075	2	29.3	5	11	1	1	Y
9731	1	29.3333	5	6	1	1	N
10050	1	29.8	5	10	1	1	Y
9775	2	30.2333	5	7	1	1	N
9723	1	30.4333	5	6	1	1	N
10097	1	30.4667	5	11	2	1	N
9476	1	30.7333	5	2	1	1	Y
10032	1	31.1667	5	10	1	1	Y
9698	2	31.2	5	6	1	1	N
10195	2	31.3	5	12	1	1	Y
9438	1	31.4667	5	2	2	1	Y
10111	1	31.4667	5	11	1	1	N
10031	1	31.5	5	10	1	1	N
10240	2	31.8	5	12	1	1	N
9691	2	33.2333	5	6	1	1	N
9822	1	33.2333	5	7	1	2	N
10005	1	33.8	5	10	1	1	N
9910	1	33.8333	5	9	1	1	Y
9556	1	34.0333	5	4	2	2	N
10161	1	34.5	5	12	1	1	N
10181	1	34.7333	5	12	1	1	N
9366	1	34.8	5	1	1	1	Y
9426	2	35.2	5	1	1	1	N
9442	2	36.2333	5	2	1	1	N
10258	1	36.2333	5	12	2	1	N
9395	1	36.4	5	1	2	1	Y
10062	1	36.8	5	11	2	1	N
9956	1	36.9667	5	10	1	2	Y
9621	1	37.0667	5	5	1	1	N
10200	1	37.2	5	12	2	1	Y
10269	1	38.0333	5	12	1	1	N
10125	1	38.2333	5	11	1	1	N
9652	1	38.5333	5	5	1	1	N
10006	2	39.2667	5	10	1	1	Y
10137	1	41	5	11	1	1	Y
10162	1	41.4667	5	12	1	1	N
9980	2	41.7	5	10	1	1	N
10092	1	41.9	5	11	1	1	Y
10222	1	42.4	5	12	1	2	N
9664	1	42.7333	5	5	1	1	N
10156	2	42.9667	5	11	1	1	Y
9614	2	43	5	4	1	1	Y
9451	1	44.6667	5	2	1	1	Y
10139	2	44.7333	5	11	2	1	Y
10030	1	44.7667	5	10	1	1	Y
10080	1	45.0667	5	11	1	1	Y
9804	2	45.7333	5	7	1	1	N
10248	1	46.1333	5	12	1	1	Y
9677	2	47.0667	5	5	1	1	Y
9737	2	47.2333	5	6	1	2	N
10015	1	47.8333	5	10	1	1	N
9547	1	49.0333	5	3	1	1	Y
9417	2	50.1	5	1	1	1	N
10067	1	50.2667	5	11	1	1	N
9603	2	52.7	5	4	1	1	N
9974	2	53.1333	5	10	1	1	N
9801	2	53.3667	5	7	1	2	N
9639	1	54.1333	5	5	1	1	Y
9936	1	54.5333	5	9	1	1	N
9630	1	55.0333	5	5	1	1	N
9477	2	55.5667	5	2	1	1	N
9890	1	55.6333	5	8	1	1	Y
9609	2	57.0333	5	4	1	1	N
9772	1	58.0333	5	7	1	1	N
9725	1	59	5	6	1	1	N
10271	1	59.8667	5	12	1	1	N

## Sheet: total
			2010		2011		2012		2013		2014		total
			CAD	HAD	CAD	HAD	CAD	HAD	CAD	HAD	CAD	HAD	CAD	HAD	Total
cases			267	214	491	221	392	251	399	212	436	264	1985	1162	3147
infection cases	Ra		39	28	108	55	89	62	90	58	80	83	406	286	692
	Ad		42	31	46	27	35	37	30	19	35	22	188	136	324
	coinfection		3	2	4	4	6	5	4	1	2	4	19	16	35
sex	male	total	158	145	293	144	245	165	232	139	283	175	1211	768	1979
		Ra	22	19	64	35	53	39	51	36	54	57	244	186	430
		Ad	24	26	27	18	24	27	20	14	25	15	120	100	220
		coinfection	2	2	3	3	3	4	4	1	2	3	14	13	27
	female	total	109	69	198	77	147	86	167	73	153	89	774	394	1168
		Ra	17	9	44	20	36	23	39	22	26	26	162	100	262
		Ad	18	5	19	9	11	10	10	5	10	7	68	36	104
		coinfection	1	0	1	1	3	1	0	0	0	1	5	3	8
age	＜1m	total	27	12	78	12	78	18	24	9	40	17	247	68	315
		Ra	3	3	14	0	12	8	4	0	6	7	39	18	57
		Ad	0	0	1	0	5	2	3	0	0	1	9	3	12
		coinfection	0	0	0	0	0	0	0	0	0	0	0	0	0
	≥1m-＜6m	total	70	65	190	76	115	69	104	49	128	53	607	312	919
		Ra	10	9	34	17	23	18	13	14	24	21	104	79	183
		Ad	5	6	12	12	6	9	4	5	8	4	35	36	71
		coinfection	2	0	0	2	1	2	0	0	0	1	3	5	8
	≥6m-＜12m	total	64	48	67	50	81	52	96	48	106	70	414	268	682
		Ra	4	4	17	17	19	13	20	12	18	21	78	67	145
		Ad	13	11	12	6	11	8	9	5	12	8	57	38	95
		coinfection	0	0	2	2	1	1	2	1	0	2	5	6	11
	≥12m-＜24m	total	77	55	116	52	75	65	119	75	103	78	490	325	815
		Ra	14	8	33	16	25	18	41	22	27	23	140	87	227
		Ad	17	10	17	3	8	11	8	6	9	7	59	37	96
		coinfection	0	2	2	0	3	1	1	0	1	1	7	4	11
	≥24m-＜60m	total	29	34	40	31	43	47	56	31	59	46	227	189	416
		Ra	8	4	10	5	10	5	12	10	5	11	45	35	80
		Ad	7	4	4	6	5	7	6	3	6	2	28	22	50
		coinfection	1	0	0	0	1	1	1	0	1	0	4	1	5
season	January	total	19	23	17	11	34	23	22	17	28	23	120	97	217
		Ra	4	6	4	0	10	7	4	4	4	5	26	22	48
		Ad	1	4	5	2	3	6	0	3	2	3	11	18	29
		coinfection	0	0	0	0	2	1	0	0	0	0	2	1	3
	February	total	22	35	16	6	36	26	23	7	25	20	122	94	216
		Ra	1	1	2	2	8	5	6	3	4	7	21	18	39
		Ad	1	0	2	2	5	5	0	0	0	2	8	9	17
		coinfection	0	0	0	0	1	0	0	0	0	1	1	1	2
	March	total	21	27	19	19	29	20	31	17	26	22	126	105	231
		Ra	4	5	5	6	4	8	10	3	4	3	27	25	52
		Ad	2	1	6	6	0	2	3	1	1	3	12	13	25
		coinfection	0	0	1	0	0	1	1	0	0	0	2	1	3
	April	total	14	14	33	18	27	14	34	17	30	17	138	80	218
		Ra	2	1	6	5	6	5	7	6	11	4	32	21	53
		Ad	2	2	3	0	3	0	0	0	2	1	10	3	13
		coinfection	1	0	0	0	1	0	0	0	1	0	3	0	3
	May	total	16	15	47	4	25	25	33	17	34	13	155	74	229
		Ra	3	2	11	1	7	6	8	6	7	7	36	22	58
		Ad	8	6	6	0	0	4	3	2	4	0	21	12	33
		coinfection	1	1	0	0	0	1	0	0	1	0	2	2	4
	June	total	21	14	49	18	23	22	32	13	37	19	162	86	248
		Ra	1	0	6	2	6	5	5	5	2	7	20	19	39
		Ad	5	4	8	4	4	2	3	2	7	0	27	12	39
		coinfection	0	0	0	0	1	0	1	1	0	0	2	1	3
	July	total	27	5	43	10	28	15	25	15	36	13	159	58	217
		Ra	1	1	3	1	2	3	3	1	1	2	10	8	18
		Ad	1	0	1	0	5	2	5	4	3	1	15	7	22
		coinfection	0	0	0	0	0	0	0	0	0	0	0	0	0
	August	total	15	10	28	9	35	16	33	15	37	10	148	60	208
		Ra	0	1	0	1	4	5	0	0	4	1	8	8	16
		Ad	0	1	1	2	2	2	3	2	4	1	10	8	18
		coinfection	0	0	0	1	0	0	0	0	0	0	0	1	1
	September	total	14	17	34	23	34	22	30	20	35	10	147	92	239
		Ra	0	3	5	3	6	4	0	5	2	2	13	17	30
		Ad	0	1	3	1	2	5	3	0	2	0	10	7	17
		coinfection	0	0	0	0	0	1	0	0	0	0	0	1	1
	October	total	27	11	59	24	48	18	36	19	35	40	205	112	317
		Ra	4	2	13	7	15	1	13	8	4	10	49	28	77
		Ad	8	6	1	2	7	4	3	1	5	5	24	18	42
		coinfection	0	1	1	0	1	0	1	0	0	2	3	3	6
	November	total	41	24	72	42	34	26	53	23	52	34	252	149	401
		Ra	13	4	27	11	9	7	21	8	20	15	90	45	135
		Ad	10	3	7	4	1	4	2	0	2	4	22	15	37
		coinfection	1	0	2	1	0	1	0	0	0	1	3	3	6
	December	total	30	19	74	37	39	24	47	32	61	43	251	155	406
		Ra	6	2	26	16	12	6	13	9	17	20	74	53	127
		Ad	4	3	3	4	3	1	5	4	3	2	18	14	32
		coinfection	0	0	0	2	0	0	1	0	0	0	1	2	3
